# Supplementary material for: Computational Study of the Inhibition of RgpB Gingipain, a Promising Target for the Treatment of Alzheimer’s Disease
Source: J Chem Inf Model. 2023 Jan 17;63(3):950–8. doi: 10.1021/acs.jcim.2c01198 (PMC10882967; doi:10.1021/acs.jcim.2c01198)
Supplement: Supplementary file 2 — ci2c01198_si_002.pdb [file ci2c01198_si_002.pdb]

CRYST1  109.321  109.155  109.271  90.00  90.00  90.00               1
ATOM      1  N   TYR X   1      59.548 109.236  56.428  0.00  0.00            
ATOM      2  H1  TYR X   1      59.674 108.670  57.259  0.00  0.00            
ATOM      3  H2  TYR X   1      58.686 108.966  55.969  0.00  0.00            
ATOM      4  H3  TYR X   1      59.471 110.204  56.717  0.00  0.00            
ATOM      5  CA  TYR X   1      60.699 109.072  55.523  0.00  0.00            
ATOM      6  HA  TYR X   1      61.580 109.455  56.032  0.00  0.00            
ATOM      7  CB  TYR X   1      60.966 107.593  55.184  0.00  0.00            
ATOM      8  HB2 TYR X   1      61.941 107.527  54.698  0.00  0.00            
ATOM      9  HB3 TYR X   1      61.036 107.021  56.111  0.00  0.00            
ATOM     10  CG  TYR X   1      59.931 106.946  54.276  0.00  0.00            
ATOM     11  CD1 TYR X   1      60.104 106.984  52.878  0.00  0.00            
ATOM     12  HD1 TYR X   1      60.995 107.424  52.458  0.00  0.00            
ATOM     13  CE1 TYR X   1      59.116 106.463  52.021  0.00  0.00            
ATOM     14  HE1 TYR X   1      59.243 106.494  50.949  0.00  0.00            
ATOM     15  CZ  TYR X   1      57.938 105.908  52.561  0.00  0.00            
ATOM     16  OH  TYR X   1      56.958 105.466  51.728  0.00  0.00            
ATOM     17  HH  TYR X   1      56.192 105.127  52.244  0.00  0.00            
ATOM     18  CE2 TYR X   1      57.775 105.844  53.963  0.00  0.00            
ATOM     19  HE2 TYR X   1      56.870 105.426  54.378  0.00  0.00            
ATOM     20  CD2 TYR X   1      58.777 106.346  54.817  0.00  0.00            
ATOM     21  HD2 TYR X   1      58.642 106.291  55.889  0.00  0.00            
ATOM     22  C   TYR X   1      60.493 109.912  54.267  0.00  0.00            
ATOM     23  O   TYR X   1      59.375 110.013  53.762  0.00  0.00            
ATOM     24  N   THR X   2      61.564 110.497  53.726  0.00  0.00            
ATOM     25  H   THR X   2      62.462 110.378  54.185  0.00  0.00            
ATOM     26  CA  THR X   2      61.558 111.123  52.390  0.00  0.00            
ATOM     27  HA  THR X   2      60.632 111.685  52.268  0.00  0.00            
ATOM     28  CB  THR X   2      62.734 112.108  52.234  0.00  0.00            
ATOM     29  HB  THR X   2      63.674 111.569  52.353  0.00  0.00            
ATOM     30  CG2 THR X   2      62.735 112.806  50.875  0.00  0.00            
ATOM     31 HG21 THR X   2      62.855 112.080  50.072  0.00  0.00            
ATOM     32 HG22 THR X   2      61.806 113.358  50.733  0.00  0.00            
ATOM     33 HG23 THR X   2      63.570 113.503  50.820  0.00  0.00            
ATOM     34  OG1 THR X   2      62.674 113.135  53.209  0.00  0.00            
ATOM     35  HG1 THR X   2      62.766 112.712  54.090  0.00  0.00            
ATOM     36  C   THR X   2      61.642 110.012  51.328  0.00  0.00            
ATOM     37  O   THR X   2      62.516 109.150  51.458  0.00  0.00            
ATOM     38  N   PRO X   3      60.777 109.964  50.298  0.00  0.00            
ATOM     39  CD  PRO X   3      59.711 110.908  49.996  0.00  0.00            
ATOM     40  HD2 PRO X   3      60.059 111.940  50.036  0.00  0.00            
ATOM     41  HD3 PRO X   3      58.886 110.759  50.694  0.00  0.00            
ATOM     42  CG  PRO X   3      59.256 110.568  48.578  0.00  0.00            
ATOM     43  HG2 PRO X   3      59.886 111.090  47.855  0.00  0.00            
ATOM     44  HG3 PRO X   3      58.207 110.814  48.420  0.00  0.00            
ATOM     45  CB  PRO X   3      59.510 109.063  48.488  0.00  0.00            
ATOM     46  HB2 PRO X   3      59.623 108.732  47.454  0.00  0.00            
ATOM     47  HB3 PRO X   3      58.692 108.523  48.967  0.00  0.00            
ATOM     48  CA  PRO X   3      60.790 108.880  49.311  0.00  0.00            
ATOM     49  HA  PRO X   3      60.745 107.920  49.825  0.00  0.00            
ATOM     50  C   PRO X   3      62.042 108.884  48.417  0.00  0.00            
ATOM     51  O   PRO X   3      62.700 109.915  48.245  0.00  0.00            
ATOM     52  N   VAL X   4      62.352 107.733  47.813  0.00  0.00            
ATOM     53  H   VAL X   4      61.755 106.933  48.008  0.00  0.00            
ATOM     54  CA  VAL X   4      63.241 107.647  46.639  0.00  0.00            
ATOM     55  HA  VAL X   4      63.946 108.477  46.687  0.00  0.00            
ATOM     56  CB  VAL X   4      64.103 106.365  46.646  0.00  0.00            
ATOM     57  HB  VAL X   4      64.717 106.388  47.546  0.00  0.00            
ATOM     58  CG1 VAL X   4      63.293 105.064  46.672  0.00  0.00            
ATOM     59 HG11 VAL X   4      63.971 104.211  46.641  0.00  0.00            
ATOM     60 HG12 VAL X   4      62.706 105.004  47.587  0.00  0.00            
ATOM     61 HG13 VAL X   4      62.627 105.019  45.814  0.00  0.00            
ATOM     62  CG2 VAL X   4      65.063 106.325  45.450  0.00  0.00            
ATOM     63 HG21 VAL X   4      65.728 105.466  45.542  0.00  0.00            
ATOM     64 HG22 VAL X   4      64.510 106.242  44.514  0.00  0.00            
ATOM     65 HG23 VAL X   4      65.669 107.231  45.432  0.00  0.00            
ATOM     66  C   VAL X   4      62.415 107.842  45.360  0.00  0.00            
ATOM     67  O   VAL X   4      61.371 107.208  45.169  0.00  0.00            
ATOM     68  N   GLU X   5      62.850 108.777  44.517  0.00  0.00            
ATOM     69  H   GLU X   5      63.718 109.257  44.738  0.00  0.00            
ATOM     70  CA  GLU X   5      62.092 109.289  43.371  0.00  0.00            
ATOM     71  HA  GLU X   5      61.036 109.292  43.637  0.00  0.00            
ATOM     72  CB  GLU X   5      62.502 110.742  43.069  0.00  0.00            
ATOM     73  HB2 GLU X   5      63.553 110.739  42.774  0.00  0.00            
ATOM     74  HB3 GLU X   5      61.927 111.104  42.218  0.00  0.00            
ATOM     75  CG  GLU X   5      62.342 111.734  44.239  0.00  0.00            
ATOM     76  HG2 GLU X   5      62.679 111.283  45.174  0.00  0.00            
ATOM     77  HG3 GLU X   5      63.002 112.579  44.044  0.00  0.00            
ATOM     78  CD  GLU X   5      60.923 112.284  44.430  0.00  0.00            
ATOM     79  OE1 GLU X   5      59.924 111.620  44.069  0.00  0.00            
ATOM     80  OE2 GLU X   5      60.789 113.396  44.999  0.00  0.00            
ATOM     81  C   GLU X   5      62.255 108.429  42.104  0.00  0.00            
ATOM     82  O   GLU X   5      63.356 107.988  41.754  0.00  0.00            
ATOM     83  N   GLU X   6      61.156 108.247  41.365  0.00  0.00            
ATOM     84  H   GLU X   6      60.309 108.720  41.664  0.00  0.00            
ATOM     85  CA  GLU X   6      61.112 107.562  40.063  0.00  0.00            
ATOM     86  HA  GLU X   6      61.843 106.752  40.077  0.00  0.00            
ATOM     87  CB  GLU X   6      59.727 106.919  39.895  0.00  0.00            
ATOM     88  HB2 GLU X   6      59.509 106.368  40.809  0.00  0.00            
ATOM     89  HB3 GLU X   6      58.970 107.695  39.776  0.00  0.00            
ATOM     90  CG  GLU X   6      59.640 105.923  38.734  0.00  0.00            
ATOM     91  HG2 GLU X   6      59.782 106.439  37.783  0.00  0.00            
ATOM     92  HG3 GLU X   6      60.428 105.176  38.844  0.00  0.00            
ATOM     93  CD  GLU X   6      58.278 105.228  38.753  0.00  0.00            
ATOM     94  OE1 GLU X   6      57.337 105.718  38.084  0.00  0.00            
ATOM     95  OE2 GLU X   6      58.111 104.211  39.462  0.00  0.00            
ATOM     96  C   GLU X   6      61.526 108.524  38.928  0.00  0.00            
ATOM     97  O   GLU X   6      60.722 108.940  38.090  0.00  0.00            
ATOM     98  N   LYS X   7      62.796 108.939  38.996  0.00  0.00            
ATOM     99  H   LYS X   7      63.329 108.548  39.765  0.00  0.00            
ATOM    100  CA  LYS X   7      63.431 110.043  38.260  0.00  0.00            
ATOM    101  HA  LYS X   7      62.885 110.960  38.485  0.00  0.00            
ATOM    102  CB  LYS X   7      64.847 110.170  38.850  0.00  0.00            
ATOM    103  HB2 LYS X   7      64.741 110.322  39.927  0.00  0.00            
ATOM    104  HB3 LYS X   7      65.381 109.232  38.690  0.00  0.00            
ATOM    105  CG  LYS X   7      65.696 111.318  38.290  0.00  0.00            
ATOM    106  HG2 LYS X   7      66.063 111.043  37.300  0.00  0.00            
ATOM    107  HG3 LYS X   7      65.074 112.209  38.199  0.00  0.00            
ATOM    108  CD  LYS X   7      66.886 111.661  39.204  0.00  0.00            
ATOM    109  HD2 LYS X   7      67.532 112.357  38.669  0.00  0.00            
ATOM    110  HD3 LYS X   7      66.502 112.168  40.092  0.00  0.00            
ATOM    111  CE  LYS X   7      67.706 110.440  39.649  0.00  0.00            
ATOM    112  HE2 LYS X   7      67.035 109.716  40.118  0.00  0.00            
ATOM    113  HE3 LYS X   7      68.151 109.962  38.773  0.00  0.00            
ATOM    114  NZ  LYS X   7      68.766 110.798  40.620  0.00  0.00            
ATOM    115  HZ1 LYS X   7      69.515 111.337  40.181  0.00  0.00            
ATOM    116  HZ2 LYS X   7      68.417 111.395  41.366  0.00  0.00            
ATOM    117  HZ3 LYS X   7      69.171 109.966  41.037  0.00  0.00            
ATOM    118  C   LYS X   7      63.412 109.860  36.734  0.00  0.00            
ATOM    119  O   LYS X   7      63.899 108.857  36.213  0.00  0.00            
ATOM    120  N   GLU X   8      62.858 110.828  36.010  0.00  0.00            
ATOM    121  H   GLU X   8      62.502 111.626  36.526  0.00  0.00            
ATOM    122  CA  GLU X   8      62.503 110.765  34.579  0.00  0.00            
ATOM    123  HA  GLU X   8      61.830 109.919  34.434  0.00  0.00            
ATOM    124  CB  GLU X   8      61.710 112.043  34.257  0.00  0.00            
ATOM    125  HB2 GLU X   8      60.842 112.072  34.916  0.00  0.00            
ATOM    126  HB3 GLU X   8      62.333 112.909  34.480  0.00  0.00            
ATOM    127  CG  GLU X   8      61.213 112.179  32.815  0.00  0.00            
ATOM    128  HG2 GLU X   8      62.052 112.087  32.124  0.00  0.00            
ATOM    129  HG3 GLU X   8      60.504 111.378  32.603  0.00  0.00            
ATOM    130  CD  GLU X   8      60.533 113.541  32.622  0.00  0.00            
ATOM    131  OE1 GLU X   8      59.542 113.835  33.336  0.00  0.00            
ATOM    132  OE2 GLU X   8      61.008 114.333  31.768  0.00  0.00            
ATOM    133  C   GLU X   8      63.690 110.561  33.608  0.00  0.00            
ATOM    134  O   GLU X   8      63.597 109.725  32.706  0.00  0.00            
ATOM    135  N   ASN X   9      64.814 111.261  33.798  0.00  0.00            
ATOM    136  H   ASN X   9      64.800 111.972  34.529  0.00  0.00            
ATOM    137  CA  ASN X   9      66.081 111.050  33.064  0.00  0.00            
ATOM    138  HA  ASN X   9      65.841 110.709  32.056  0.00  0.00            
ATOM    139  CB  ASN X   9      66.790 112.419  32.941  0.00  0.00            
ATOM    140  HB2 ASN X   9      66.119 113.120  32.443  0.00  0.00            
ATOM    141  HB3 ASN X   9      66.985 112.805  33.940  0.00  0.00            
ATOM    142  CG  ASN X   9      68.105 112.404  32.164  0.00  0.00            
ATOM    143  OD1 ASN X   9      69.177 112.633  32.715  0.00  0.00            
ATOM    144  ND2 ASN X   9      68.078 112.144  30.875  0.00  0.00            
ATOM    145 HD21 ASN X   9      68.949 112.204  30.365  0.00  0.00            
ATOM    146 HD22 ASN X   9      67.206 112.051  30.384  0.00  0.00            
ATOM    147  C   ASN X   9      66.963 109.937  33.695  0.00  0.00            
ATOM    148  O   ASN X   9      68.116 109.738  33.297  0.00  0.00            
ATOM    149  N   GLY X  10      66.436 109.217  34.692  0.00  0.00            
ATOM    150  H   GLY X  10      65.470 109.387  34.940  0.00  0.00            
ATOM    151  CA  GLY X  10      67.167 108.257  35.516  0.00  0.00            
ATOM    152  HA2 GLY X  10      67.994 108.776  35.999  0.00  0.00            
ATOM    153  HA3 GLY X  10      66.501 107.885  36.293  0.00  0.00            
ATOM    154  C   GLY X  10      67.706 107.052  34.741  0.00  0.00            
ATOM    155  O   GLY X  10      66.940 106.278  34.163  0.00  0.00            
ATOM    156  N   ARG X  11      69.031 106.886  34.753  0.00  0.00            
ATOM    157  H   ARG X  11      69.567 107.536  35.320  0.00  0.00            
ATOM    158  CA  ARG X  11      69.780 105.857  34.015  0.00  0.00            
ATOM    159  HA  ARG X  11      69.288 105.704  33.053  0.00  0.00            
ATOM    160  CB  ARG X  11      71.193 106.413  33.761  0.00  0.00            
ATOM    161  HB2 ARG X  11      71.080 107.386  33.283  0.00  0.00            
ATOM    162  HB3 ARG X  11      71.688 106.572  34.722  0.00  0.00            
ATOM    163  CG  ARG X  11      72.104 105.551  32.867  0.00  0.00            
ATOM    164  HG2 ARG X  11      72.472 104.699  33.439  0.00  0.00            
ATOM    165  HG3 ARG X  11      71.533 105.179  32.016  0.00  0.00            
ATOM    166  CD  ARG X  11      73.298 106.357  32.323  0.00  0.00            
ATOM    167  HD2 ARG X  11      73.962 105.683  31.780  0.00  0.00            
ATOM    168  HD3 ARG X  11      72.926 107.091  31.608  0.00  0.00            
ATOM    169  NE  ARG X  11      74.031 107.069  33.389  0.00  0.00            
ATOM    170  HE  ARG X  11      73.647 107.958  33.699  0.00  0.00            
ATOM    171  CZ  ARG X  11      75.113 106.668  34.026  0.00  0.00            
ATOM    172  NH1 ARG X  11      75.815 105.643  33.655  0.00  0.00            
ATOM    173 HH11 ARG X  11      75.705 105.253  32.724  0.00  0.00            
ATOM    174 HH12 ARG X  11      76.661 105.447  34.187  0.00  0.00            
ATOM    175  NH2 ARG X  11      75.529 107.291  35.085  0.00  0.00            
ATOM    176 HH21 ARG X  11      75.036 108.122  35.418  0.00  0.00            
ATOM    177 HH22 ARG X  11      76.359 106.923  35.540  0.00  0.00            
ATOM    178  C   ARG X  11      69.777 104.503  34.731  0.00  0.00            
ATOM    179  O   ARG X  11      69.812 104.445  35.967  0.00  0.00            
ATOM    180  N   MET X  12      69.760 103.422  33.949  0.00  0.00            
ATOM    181  H   MET X  12      69.711 103.566  32.944  0.00  0.00            
ATOM    182  CA  MET X  12      69.878 102.038  34.424  0.00  0.00            
ATOM    183  HA  MET X  12      69.810 102.054  35.505  0.00  0.00            
ATOM    184  CB  MET X  12      68.691 101.205  33.911  0.00  0.00            
ATOM    185  HB2 MET X  12      67.769 101.671  34.255  0.00  0.00            
ATOM    186  HB3 MET X  12      68.686 101.206  32.821  0.00  0.00            
ATOM    187  CG  MET X  12      68.715  99.752  34.412  0.00  0.00            
ATOM    188  HG2 MET X  12      69.511  99.206  33.904  0.00  0.00            
ATOM    189  HG3 MET X  12      68.936  99.757  35.479  0.00  0.00            
ATOM    190  SD  MET X  12      67.157  98.859  34.170  0.00  0.00            
ATOM    191  CE  MET X  12      67.450  97.408  35.216  0.00  0.00            
ATOM    192  HE1 MET X  12      67.622  97.725  36.244  0.00  0.00            
ATOM    193  HE2 MET X  12      66.575  96.757  35.184  0.00  0.00            
ATOM    194  HE3 MET X  12      68.321  96.864  34.852  0.00  0.00            
ATOM    195  C   MET X  12      71.231 101.408  34.054  0.00  0.00            
ATOM    196  O   MET X  12      71.758 101.670  32.973  0.00  0.00            
ATOM    197  N   ILE X  13      71.768 100.531  34.910  0.00  0.00            
ATOM    198  H   ILE X  13      71.325 100.406  35.815  0.00  0.00            
ATOM    199  CA  ILE X  13      72.919  99.669  34.580  0.00  0.00            
ATOM    200  HA  ILE X  13      73.073  99.712  33.505  0.00  0.00            
ATOM    201  CB  ILE X  13      74.232 100.170  35.234  0.00  0.00            
ATOM    202  HB  ILE X  13      74.101 100.174  36.317  0.00  0.00            
ATOM    203  CG2 ILE X  13      75.408  99.223  34.904  0.00  0.00            
ATOM    204 HG21 ILE X  13      76.326  99.564  35.380  0.00  0.00            
ATOM    205 HG22 ILE X  13      75.218  98.221  35.287  0.00  0.00            
ATOM    206 HG23 ILE X  13      75.559  99.174  33.824  0.00  0.00            
ATOM    207  CG1 ILE X  13      74.534 101.618  34.777  0.00  0.00            
ATOM    208 HG12 ILE X  13      74.489 101.674  33.690  0.00  0.00            
ATOM    209 HG13 ILE X  13      73.765 102.279  35.178  0.00  0.00            
ATOM    210  CD1 ILE X  13      75.888 102.166  35.233  0.00  0.00            
ATOM    211 HD11 ILE X  13      76.695 101.722  34.649  0.00  0.00            
ATOM    212 HD12 ILE X  13      75.910 103.245  35.089  0.00  0.00            
ATOM    213 HD13 ILE X  13      76.029 101.938  36.288  0.00  0.00            
ATOM    214  C   ILE X  13      72.622  98.202  34.920  0.00  0.00            
ATOM    215  O   ILE X  13      72.150  97.890  36.014  0.00  0.00            
ATOM    216  N   VAL X  14      72.939  97.293  33.995  0.00  0.00            
ATOM    217  H   VAL X  14      73.300  97.629  33.104  0.00  0.00            
ATOM    218  CA  VAL X  14      72.995  95.846  34.259  0.00  0.00            
ATOM    219  HA  VAL X  14      72.352  95.615  35.109  0.00  0.00            
ATOM    220  CB  VAL X  14      72.465  95.036  33.061  0.00  0.00            
ATOM    221  HB  VAL X  14      73.044  95.282  32.170  0.00  0.00            
ATOM    222  CG1 VAL X  14      72.564  93.525  33.308  0.00  0.00            
ATOM    223 HG11 VAL X  14      72.120  92.981  32.475  0.00  0.00            
ATOM    224 HG12 VAL X  14      73.608  93.223  33.395  0.00  0.00            
ATOM    225 HG13 VAL X  14      72.038  93.268  34.227  0.00  0.00            
ATOM    226  CG2 VAL X  14      70.988  95.364  32.796  0.00  0.00            
ATOM    227 HG21 VAL X  14      70.881  96.415  32.526  0.00  0.00            
ATOM    228 HG22 VAL X  14      70.620  94.757  31.970  0.00  0.00            
ATOM    229 HG23 VAL X  14      70.392  95.158  33.685  0.00  0.00            
ATOM    230  C   VAL X  14      74.424  95.441  34.632  0.00  0.00            
ATOM    231  O   VAL X  14      75.357  95.668  33.858  0.00  0.00            
ATOM    232  N   ILE X  15      74.595  94.829  35.808  0.00  0.00            
ATOM    233  H   ILE X  15      73.769  94.650  36.373  0.00  0.00            
ATOM    234  CA  ILE X  15      75.864  94.250  36.272  0.00  0.00            
ATOM    235  HA  ILE X  15      76.667  94.639  35.653  0.00  0.00            
ATOM    236  CB  ILE X  15      76.186  94.656  37.729  0.00  0.00            
ATOM    237  HB  ILE X  15      75.389  94.280  38.368  0.00  0.00            
ATOM    238  CG2 ILE X  15      77.513  94.011  38.180  0.00  0.00            
ATOM    239 HG21 ILE X  15      77.719  94.251  39.223  0.00  0.00            
ATOM    240 HG22 ILE X  15      77.460  92.926  38.106  0.00  0.00            
ATOM    241 HG23 ILE X  15      78.333  94.371  37.556  0.00  0.00            
ATOM    242  CG1 ILE X  15      76.249  96.197  37.873  0.00  0.00            
ATOM    243 HG12 ILE X  15      77.034  96.591  37.226  0.00  0.00            
ATOM    244 HG13 ILE X  15      75.301  96.624  37.547  0.00  0.00            
ATOM    245  CD1 ILE X  15      76.495  96.691  39.306  0.00  0.00            
ATOM    246 HD11 ILE X  15      75.795  96.212  39.991  0.00  0.00            
ATOM    247 HD12 ILE X  15      77.517  96.474  39.615  0.00  0.00            
ATOM    248 HD13 ILE X  15      76.343  97.770  39.346  0.00  0.00            
ATOM    249  C   ILE X  15      75.810  92.728  36.086  0.00  0.00            
ATOM    250  O   ILE X  15      74.916  92.065  36.615  0.00  0.00            
ATOM    251  N   VAL X  16      76.764  92.169  35.337  0.00  0.00            
ATOM    252  H   VAL X  16      77.474  92.782  34.945  0.00  0.00            
ATOM    253  CA  VAL X  16      76.688  90.790  34.822  0.00  0.00            
ATOM    254  HA  VAL X  16      75.918  90.257  35.377  0.00  0.00            
ATOM    255  CB  VAL X  16      76.230  90.823  33.346  0.00  0.00            
ATOM    256  HB  VAL X  16      75.270  91.339  33.314  0.00  0.00            
ATOM    257  CG1 VAL X  16      77.194  91.561  32.403  0.00  0.00            
ATOM    258 HG11 VAL X  16      78.169  91.075  32.393  0.00  0.00            
ATOM    259 HG12 VAL X  16      76.798  91.555  31.389  0.00  0.00            
ATOM    260 HG13 VAL X  16      77.309  92.597  32.719  0.00  0.00            
ATOM    261  CG2 VAL X  16      76.009  89.424  32.776  0.00  0.00            
ATOM    262 HG21 VAL X  16      75.359  88.852  33.437  0.00  0.00            
ATOM    263 HG22 VAL X  16      75.542  89.496  31.795  0.00  0.00            
ATOM    264 HG23 VAL X  16      76.959  88.907  32.661  0.00  0.00            
ATOM    265  C   VAL X  16      77.985  90.004  35.031  0.00  0.00            
ATOM    266  O   VAL X  16      79.069  90.498  34.731  0.00  0.00            
ATOM    267  N   ALA X  17      77.895  88.769  35.533  0.00  0.00            
ATOM    268  H   ALA X  17      76.990  88.409  35.801  0.00  0.00            
ATOM    269  CA  ALA X  17      79.042  87.857  35.590  0.00  0.00            
ATOM    270  HA  ALA X  17      79.874  88.377  36.063  0.00  0.00            
ATOM    271  CB  ALA X  17      78.676  86.652  36.460  0.00  0.00            
ATOM    272  HB1 ALA X  17      77.834  86.113  36.027  0.00  0.00            
ATOM    273  HB2 ALA X  17      79.532  85.979  36.534  0.00  0.00            
ATOM    274  HB3 ALA X  17      78.413  86.995  37.461  0.00  0.00            
ATOM    275  C   ALA X  17      79.479  87.435  34.173  0.00  0.00            
ATOM    276  O   ALA X  17      78.620  87.185  33.324  0.00  0.00            
ATOM    277  N   LYS X  18      80.792  87.333  33.903  0.00  0.00            
ATOM    278  H   LYS X  18      81.441  87.520  34.666  0.00  0.00            
ATOM    279  CA  LYS X  18      81.341  87.164  32.535  0.00  0.00            
ATOM    280  HA  LYS X  18      81.101  88.066  31.973  0.00  0.00            
ATOM    281  CB  LYS X  18      82.877  87.045  32.594  0.00  0.00            
ATOM    282  HB2 LYS X  18      83.271  87.915  33.120  0.00  0.00            
ATOM    283  HB3 LYS X  18      83.158  86.147  33.148  0.00  0.00            
ATOM    284  CG  LYS X  18      83.500  86.993  31.186  0.00  0.00            
ATOM    285  HG2 LYS X  18      83.233  86.052  30.704  0.00  0.00            
ATOM    286  HG3 LYS X  18      83.097  87.818  30.596  0.00  0.00            
ATOM    287  CD  LYS X  18      85.032  87.107  31.220  0.00  0.00            
ATOM    288  HD2 LYS X  18      85.312  88.078  31.630  0.00  0.00            
ATOM    289  HD3 LYS X  18      85.430  86.334  31.880  0.00  0.00            
ATOM    290  CE  LYS X  18      85.679  86.936  29.835  0.00  0.00            
ATOM    291  HE2 LYS X  18      86.760  87.048  29.955  0.00  0.00            
ATOM    292  HE3 LYS X  18      85.488  85.924  29.466  0.00  0.00            
ATOM    293  NZ  LYS X  18      85.190  87.929  28.848  0.00  0.00            
ATOM    294  HZ1 LYS X  18      84.251  87.699  28.522  0.00  0.00            
ATOM    295  HZ2 LYS X  18      85.139  88.857  29.260  0.00  0.00            
ATOM    296  HZ3 LYS X  18      85.800  87.993  28.036  0.00  0.00            
ATOM    297  C   LYS X  18      80.710  86.007  31.744  0.00  0.00            
ATOM    298  O   LYS X  18      80.488  86.150  30.542  0.00  0.00            
ATOM    299  N   LYS X  19      80.324  84.916  32.415  0.00  0.00            
ATOM    300  H   LYS X  19      80.591  84.864  33.394  0.00  0.00            
ATOM    301  CA  LYS X  19      79.549  83.794  31.850  0.00  0.00            
ATOM    302  HA  LYS X  19      80.201  83.213  31.196  0.00  0.00            
ATOM    303  CB  LYS X  19      79.117  82.900  33.023  0.00  0.00            
ATOM    304  HB2 LYS X  19      80.012  82.498  33.502  0.00  0.00            
ATOM    305  HB3 LYS X  19      78.577  83.504  33.757  0.00  0.00            
ATOM    306  CG  LYS X  19      78.217  81.732  32.596  0.00  0.00            
ATOM    307  HG2 LYS X  19      77.261  82.115  32.238  0.00  0.00            
ATOM    308  HG3 LYS X  19      78.701  81.167  31.799  0.00  0.00            
ATOM    309  CD  LYS X  19      77.962  80.813  33.788  0.00  0.00            
ATOM    310  HD2 LYS X  19      78.900  80.338  34.073  0.00  0.00            
ATOM    311  HD3 LYS X  19      77.586  81.401  34.627  0.00  0.00            
ATOM    312  CE  LYS X  19      76.937  79.745  33.419  0.00  0.00            
ATOM    313  HE2 LYS X  19      75.981  80.228  33.198  0.00  0.00            
ATOM    314  HE3 LYS X  19      77.262  79.228  32.513  0.00  0.00            
ATOM    315  NZ  LYS X  19      76.775  78.774  34.518  0.00  0.00            
ATOM    316  HZ1 LYS X  19      76.556  79.250  35.391  0.00  0.00            
ATOM    317  HZ2 LYS X  19      76.027  78.115  34.304  0.00  0.00            
ATOM    318  HZ3 LYS X  19      77.641  78.275  34.689  0.00  0.00            
ATOM    319  C   LYS X  19      78.334  84.219  31.007  0.00  0.00            
ATOM    320  O   LYS X  19      78.055  83.565  30.001  0.00  0.00            
ATOM    321  N   TYR X  20      77.635  85.292  31.373  0.00  0.00            
ATOM    322  H   TYR X  20      77.947  85.805  32.190  0.00  0.00            
ATOM    323  CA  TYR X  20      76.405  85.752  30.711  0.00  0.00            
ATOM    324  HA  TYR X  20      76.086  84.987  30.004  0.00  0.00            
ATOM    325  CB  TYR X  20      75.276  85.896  31.748  0.00  0.00            
ATOM    326  HB2 TYR X  20      75.394  86.854  32.247  0.00  0.00            
ATOM    327  HB3 TYR X  20      74.324  85.932  31.219  0.00  0.00            
ATOM    328  CG  TYR X  20      75.193  84.821  32.820  0.00  0.00            
ATOM    329  CD1 TYR X  20      74.628  83.563  32.532  0.00  0.00            
ATOM    330  HD1 TYR X  20      74.276  83.342  31.533  0.00  0.00            
ATOM    331  CE1 TYR X  20      74.513  82.593  33.549  0.00  0.00            
ATOM    332  HE1 TYR X  20      74.072  81.632  33.338  0.00  0.00            
ATOM    333  CZ  TYR X  20      74.968  82.876  34.855  0.00  0.00            
ATOM    334  OH  TYR X  20      74.842  81.947  35.839  0.00  0.00            
ATOM    335  HH  TYR X  20      75.390  82.178  36.616  0.00  0.00            
ATOM    336  CE2 TYR X  20      75.547  84.131  35.138  0.00  0.00            
ATOM    337  HE2 TYR X  20      75.888  84.351  36.139  0.00  0.00            
ATOM    338  CD2 TYR X  20      75.657  85.100  34.122  0.00  0.00            
ATOM    339  HD2 TYR X  20      76.085  86.067  34.345  0.00  0.00            
ATOM    340  C   TYR X  20      76.587  87.046  29.886  0.00  0.00            
ATOM    341  O   TYR X  20      75.596  87.684  29.524  0.00  0.00            
ATOM    342  N   GLU X  21      77.830  87.475  29.612  0.00  0.00            
ATOM    343  H   GLU X  21      78.611  86.897  29.900  0.00  0.00            
ATOM    344  CA  GLU X  21      78.132  88.814  29.071  0.00  0.00            
ATOM    345  HA  GLU X  21      77.757  89.541  29.792  0.00  0.00            
ATOM    346  CB  GLU X  21      79.661  89.028  28.975  0.00  0.00            
ATOM    347  HB2 GLU X  21      79.835  90.085  28.777  0.00  0.00            
ATOM    348  HB3 GLU X  21      80.105  88.803  29.945  0.00  0.00            
ATOM    349  CG  GLU X  21      80.384  88.204  27.889  0.00  0.00            
ATOM    350  HG2 GLU X  21      80.150  87.147  28.023  0.00  0.00            
ATOM    351  HG3 GLU X  21      80.006  88.507  26.912  0.00  0.00            
ATOM    352  CD  GLU X  21      81.912  88.398  27.890  0.00  0.00            
ATOM    353  OE1 GLU X  21      82.403  89.550  27.996  0.00  0.00            
ATOM    354  OE2 GLU X  21      82.667  87.409  27.715  0.00  0.00            
ATOM    355  C   GLU X  21      77.425  89.146  27.738  0.00  0.00            
ATOM    356  O   GLU X  21      77.066  90.305  27.521  0.00  0.00            
ATOM    357  N   GLY X  22      77.174  88.156  26.874  0.00  0.00            
ATOM    358  H   GLY X  22      77.451  87.213  27.137  0.00  0.00            
ATOM    359  CA  GLY X  22      76.426  88.316  25.619  0.00  0.00            
ATOM    360  HA2 GLY X  22      76.506  89.343  25.264  0.00  0.00            
ATOM    361  HA3 GLY X  22      76.874  87.662  24.872  0.00  0.00            
ATOM    362  C   GLY X  22      74.939  87.953  25.718  0.00  0.00            
ATOM    363  O   GLY X  22      74.132  88.419  24.913  0.00  0.00            
ATOM    364  N   ASP X  23      74.545  87.151  26.706  0.00  0.00            
ATOM    365  H   ASP X  23      75.250  86.845  27.368  0.00  0.00            
ATOM    366  CA  ASP X  23      73.165  86.668  26.879  0.00  0.00            
ATOM    367  HA  ASP X  23      72.798  86.315  25.913  0.00  0.00            
ATOM    368  CB  ASP X  23      73.176  85.472  27.843  0.00  0.00            
ATOM    369  HB2 ASP X  23      73.577  85.784  28.809  0.00  0.00            
ATOM    370  HB3 ASP X  23      72.152  85.127  27.994  0.00  0.00            
ATOM    371  CG  ASP X  23      74.004  84.313  27.285  0.00  0.00            
ATOM    372  OD1 ASP X  23      73.703  83.852  26.160  0.00  0.00            
ATOM    373  OD2 ASP X  23      74.967  83.856  27.939  0.00  0.00            
ATOM    374  C   ASP X  23      72.185  87.760  27.343  0.00  0.00            
ATOM    375  O   ASP X  23      70.991  87.692  27.047  0.00  0.00            
ATOM    376  N   ILE X  24      72.681  88.796  28.027  0.00  0.00            
ATOM    377  H   ILE X  24      73.662  88.757  28.280  0.00  0.00            
ATOM    378  CA  ILE X  24      71.869  89.918  28.534  0.00  0.00            
ATOM    379  HA  ILE X  24      70.936  89.505  28.918  0.00  0.00            
ATOM    380  CB  ILE X  24      72.585  90.609  29.715  0.00  0.00            
ATOM    381  HB  ILE X  24      71.937  91.422  30.047  0.00  0.00            
ATOM    382  CG2 ILE X  24      72.732  89.645  30.903  0.00  0.00            
ATOM    383 HG21 ILE X  24      73.178  90.169  31.747  0.00  0.00            
ATOM    384 HG22 ILE X  24      71.751  89.273  31.200  0.00  0.00            
ATOM    385 HG23 ILE X  24      73.369  88.800  30.641  0.00  0.00            
ATOM    386  CG1 ILE X  24      73.948  91.215  29.310  0.00  0.00            
ATOM    387 HG12 ILE X  24      74.731  90.458  29.387  0.00  0.00            
ATOM    388 HG13 ILE X  24      73.918  91.558  28.276  0.00  0.00            
ATOM    389  CD1 ILE X  24      74.318  92.423  30.174  0.00  0.00            
ATOM    390 HD11 ILE X  24      73.570  93.207  30.056  0.00  0.00            
ATOM    391 HD12 ILE X  24      74.377  92.135  31.222  0.00  0.00            
ATOM    392 HD13 ILE X  24      75.286  92.804  29.854  0.00  0.00            
ATOM    393  C   ILE X  24      71.461  90.964  27.476  0.00  0.00            
ATOM    394  O   ILE X  24      70.648  91.839  27.788  0.00  0.00            
ATOM    395  N   LYS X  25      72.005  90.909  26.247  0.00  0.00            
ATOM    396  H   LYS X  25      72.624  90.133  26.045  0.00  0.00            
ATOM    397  CA  LYS X  25      71.821  91.951  25.206  0.00  0.00            
ATOM    398  HA  LYS X  25      72.287  92.881  25.535  0.00  0.00            
ATOM    399  CB  LYS X  25      72.483  91.513  23.885  0.00  0.00            
ATOM    400  HB2 LYS X  25      72.150  90.503  23.639  0.00  0.00            
ATOM    401  HB3 LYS X  25      72.152  92.182  23.088  0.00  0.00            
ATOM    402  CG  LYS X  25      74.020  91.555  23.937  0.00  0.00            
ATOM    403  HG2 LYS X  25      74.357  92.591  23.994  0.00  0.00            
ATOM    404  HG3 LYS X  25      74.364  91.041  24.834  0.00  0.00            
ATOM    405  CD  LYS X  25      74.656  90.865  22.716  0.00  0.00            
ATOM    406  HD2 LYS X  25      75.723  90.730  22.901  0.00  0.00            
ATOM    407  HD3 LYS X  25      74.220  89.870  22.612  0.00  0.00            
ATOM    408  CE  LYS X  25      74.463  91.611  21.388  0.00  0.00            
ATOM    409  HE2 LYS X  25      74.694  90.918  20.573  0.00  0.00            
ATOM    410  HE3 LYS X  25      73.416  91.906  21.276  0.00  0.00            
ATOM    411  NZ  LYS X  25      75.352  92.791  21.274  0.00  0.00            
ATOM    412  HZ1 LYS X  25      75.112  93.525  21.932  0.00  0.00            
ATOM    413  HZ2 LYS X  25      76.320  92.533  21.449  0.00  0.00            
ATOM    414  HZ3 LYS X  25      75.300  93.189  20.337  0.00  0.00            
ATOM    415  C   LYS X  25      70.346  92.281  24.961  0.00  0.00            
ATOM    416  O   LYS X  25      69.961  93.445  24.940  0.00  0.00            
ATOM    417  N   ASP X  26      69.507  91.256  24.852  0.00  0.00            
ATOM    418  H   ASP X  26      69.906  90.329  24.829  0.00  0.00            
ATOM    419  CA  ASP X  26      68.081  91.394  24.547  0.00  0.00            
ATOM    420  HA  ASP X  26      67.987  91.926  23.600  0.00  0.00            
ATOM    421  CB  ASP X  26      67.462  89.998  24.368  0.00  0.00            
ATOM    422  HB2 ASP X  26      67.650  89.422  25.276  0.00  0.00            
ATOM    423  HB3 ASP X  26      66.383  90.106  24.276  0.00  0.00            
ATOM    424  CG  ASP X  26      67.988  89.201  23.161  0.00  0.00            
ATOM    425  OD1 ASP X  26      67.214  88.364  22.630  0.00  0.00            
ATOM    426  OD2 ASP X  26      69.149  89.391  22.735  0.00  0.00            
ATOM    427  C   ASP X  26      67.285  92.203  25.592  0.00  0.00            
ATOM    428  O   ASP X  26      66.304  92.856  25.229  0.00  0.00            
ATOM    429  N   PHE X  27      67.702  92.205  26.865  0.00  0.00            
ATOM    430  H   PHE X  27      68.555  91.710  27.093  0.00  0.00            
ATOM    431  CA  PHE X  27      67.065  93.011  27.913  0.00  0.00            
ATOM    432  HA  PHE X  27      65.982  92.934  27.809  0.00  0.00            
ATOM    433  CB  PHE X  27      67.449  92.456  29.293  0.00  0.00            
ATOM    434  HB2 PHE X  27      67.125  91.418  29.356  0.00  0.00            
ATOM    435  HB3 PHE X  27      68.536  92.460  29.391  0.00  0.00            
ATOM    436  CG  PHE X  27      66.858  93.222  30.466  0.00  0.00            
ATOM    437  CD1 PHE X  27      65.585  92.886  30.970  0.00  0.00            
ATOM    438  HD1 PHE X  27      65.015  92.080  30.526  0.00  0.00            
ATOM    439  CE1 PHE X  27      65.048  93.595  32.061  0.00  0.00            
ATOM    440  HE1 PHE X  27      64.072  93.334  32.449  0.00  0.00            
ATOM    441  CZ  PHE X  27      65.781  94.642  32.650  0.00  0.00            
ATOM    442  HZ  PHE X  27      65.370  95.185  33.490  0.00  0.00            
ATOM    443  CE2 PHE X  27      67.044  94.988  32.141  0.00  0.00            
ATOM    444  HE2 PHE X  27      67.600  95.801  32.586  0.00  0.00            
ATOM    445  CD2 PHE X  27      67.582  94.277  31.054  0.00  0.00            
ATOM    446  HD2 PHE X  27      68.554  94.548  30.668  0.00  0.00            
ATOM    447  C   PHE X  27      67.424  94.499  27.782  0.00  0.00            
ATOM    448  O   PHE X  27      66.534  95.350  27.763  0.00  0.00            
ATOM    449  N   VAL X  28      68.718  94.824  27.650  0.00  0.00            
ATOM    450  H   VAL X  28      69.403  94.080  27.609  0.00  0.00            
ATOM    451  CA  VAL X  28      69.172  96.222  27.504  0.00  0.00            
ATOM    452  HA  VAL X  28      68.662  96.814  28.265  0.00  0.00            
ATOM    453  CB  VAL X  28      70.684  96.388  27.759  0.00  0.00            
ATOM    454  HB  VAL X  28      70.915  97.452  27.698  0.00  0.00            
ATOM    455  CG1 VAL X  28      71.049  95.913  29.172  0.00  0.00            
ATOM    456 HG11 VAL X  28      70.385  96.376  29.901  0.00  0.00            
ATOM    457 HG12 VAL X  28      70.964  94.829  29.248  0.00  0.00            
ATOM    458 HG13 VAL X  28      72.073  96.207  29.402  0.00  0.00            
ATOM    459  CG2 VAL X  28      71.583  95.650  26.762  0.00  0.00            
ATOM    460 HG21 VAL X  28      71.430  94.576  26.845  0.00  0.00            
ATOM    461 HG22 VAL X  28      71.365  95.972  25.743  0.00  0.00            
ATOM    462 HG23 VAL X  28      72.627  95.879  26.975  0.00  0.00            
ATOM    463  C   VAL X  28      68.752  96.830  26.161  0.00  0.00            
ATOM    464  O   VAL X  28      68.486  98.032  26.102  0.00  0.00            
ATOM    465  N   ASP X  29      68.589  96.004  25.122  0.00  0.00            
ATOM    466  H   ASP X  29      68.929  95.051  25.212  0.00  0.00            
ATOM    467  CA  ASP X  29      67.920  96.376  23.871  0.00  0.00            
ATOM    468  HA  ASP X  29      68.436  97.229  23.434  0.00  0.00            
ATOM    469  CB  ASP X  29      67.947  95.214  22.862  0.00  0.00            
ATOM    470  HB2 ASP X  29      67.537  94.321  23.333  0.00  0.00            
ATOM    471  HB3 ASP X  29      67.295  95.475  22.028  0.00  0.00            
ATOM    472  CG  ASP X  29      69.320  94.882  22.279  0.00  0.00            
ATOM    473  OD1 ASP X  29      69.418  93.827  21.596  0.00  0.00            
ATOM    474  OD2 ASP X  29      70.261  95.698  22.412  0.00  0.00            
ATOM    475  C   ASP X  29      66.468  96.804  24.103  0.00  0.00            
ATOM    476  O   ASP X  29      66.079  97.881  23.657  0.00  0.00            
ATOM    477  N   TRP X  30      65.666  96.011  24.825  0.00  0.00            
ATOM    478  H   TRP X  30      66.029  95.136  25.182  0.00  0.00            
ATOM    479  CA  TRP X  30      64.261  96.350  25.082  0.00  0.00            
ATOM    480  HA  TRP X  30      63.781  96.547  24.125  0.00  0.00            
ATOM    481  CB  TRP X  30      63.526  95.169  25.728  0.00  0.00            
ATOM    482  HB2 TRP X  30      63.428  94.367  24.996  0.00  0.00            
ATOM    483  HB3 TRP X  30      64.122  94.791  26.560  0.00  0.00            
ATOM    484  CG  TRP X  30      62.163  95.527  26.244  0.00  0.00            
ATOM    485  CD1 TRP X  30      61.776  95.474  27.538  0.00  0.00            
ATOM    486  HD1 TRP X  30      62.392  95.124  28.356  0.00  0.00            
ATOM    487  NE1 TRP X  30      60.493  95.967  27.661  0.00  0.00            
ATOM    488  HE1 TRP X  30      60.023  96.064  28.566  0.00  0.00            
ATOM    489  CE2 TRP X  30      59.988  96.380  26.447  0.00  0.00            
ATOM    490  CZ2 TRP X  30      58.783  96.988  26.061  0.00  0.00            
ATOM    491  HZ2 TRP X  30      58.022  97.207  26.793  0.00  0.00            
ATOM    492  CH2 TRP X  30      58.580  97.314  24.710  0.00  0.00            
ATOM    493  HH2 TRP X  30      57.665  97.798  24.403  0.00  0.00            
ATOM    494  CZ3 TRP X  30      59.569  97.008  23.759  0.00  0.00            
ATOM    495  HZ3 TRP X  30      59.406  97.253  22.719  0.00  0.00            
ATOM    496  CE3 TRP X  30      60.773  96.394  24.155  0.00  0.00            
ATOM    497  HE3 TRP X  30      61.531  96.173  23.418  0.00  0.00            
ATOM    498  CD2 TRP X  30      61.022  96.077  25.510  0.00  0.00            
ATOM    499  C   TRP X  30      64.107  97.630  25.918  0.00  0.00            
ATOM    500  O   TRP X  30      63.301  98.500  25.577  0.00  0.00            
ATOM    501  N   LYS X  31      64.901  97.797  26.986  0.00  0.00            
ATOM    502  H   LYS X  31      65.549  97.050  27.223  0.00  0.00            
ATOM    503  CA  LYS X  31      64.826  99.001  27.832  0.00  0.00            
ATOM    504  HA  LYS X  31      63.786  99.154  28.117  0.00  0.00            
ATOM    505  CB  LYS X  31      65.656  98.819  29.114  0.00  0.00            
ATOM    506  HB2 LYS X  31      66.699  98.638  28.848  0.00  0.00            
ATOM    507  HB3 LYS X  31      65.618  99.747  29.686  0.00  0.00            
ATOM    508  CG  LYS X  31      65.170  97.674  30.024  0.00  0.00            
ATOM    509  HG2 LYS X  31      65.389  96.720  29.551  0.00  0.00            
ATOM    510  HG3 LYS X  31      65.743  97.721  30.952  0.00  0.00            
ATOM    511  CD  LYS X  31      63.670  97.713  30.364  0.00  0.00            
ATOM    512  HD2 LYS X  31      63.419  98.681  30.796  0.00  0.00            
ATOM    513  HD3 LYS X  31      63.072  97.552  29.467  0.00  0.00            
ATOM    514  CE  LYS X  31      63.358  96.606  31.371  0.00  0.00            
ATOM    515  HE2 LYS X  31      63.501  95.630  30.901  0.00  0.00            
ATOM    516  HE3 LYS X  31      64.067  96.683  32.201  0.00  0.00            
ATOM    517  NZ  LYS X  31      61.991  96.718  31.921  0.00  0.00            
ATOM    518  HZ1 LYS X  31      61.248  96.591  31.234  0.00  0.00            
ATOM    519  HZ2 LYS X  31      61.882  96.020  32.660  0.00  0.00            
ATOM    520  HZ3 LYS X  31      61.878  97.602  32.396  0.00  0.00            
ATOM    521  C   LYS X  31      65.197 100.272  27.061  0.00  0.00            
ATOM    522  O   LYS X  31      64.426 101.235  27.097  0.00  0.00            
ATOM    523  N   ASN X  32      66.281 100.250  26.278  0.00  0.00            
ATOM    524  H   ASN X  32      66.856  99.416  26.265  0.00  0.00            
ATOM    525  CA  ASN X  32      66.617 101.354  25.371  0.00  0.00            
ATOM    526  HA  ASN X  32      66.643 102.278  25.951  0.00  0.00            
ATOM    527  CB  ASN X  32      68.017 101.126  24.773  0.00  0.00            
ATOM    528  HB2 ASN X  32      68.129 100.084  24.472  0.00  0.00            
ATOM    529  HB3 ASN X  32      68.130 101.725  23.872  0.00  0.00            
ATOM    530  CG  ASN X  32      69.137 101.529  25.721  0.00  0.00            
ATOM    531  OD1 ASN X  32      69.308 102.696  26.058  0.00  0.00            
ATOM    532  ND2 ASN X  32      69.932 100.589  26.170  0.00  0.00            
ATOM    533 HD21 ASN X  32      70.740 100.852  26.720  0.00  0.00            
ATOM    534 HD22 ASN X  32      69.736  99.624  25.933  0.00  0.00            
ATOM    535  C   ASN X  32      65.545 101.557  24.280  0.00  0.00            
ATOM    536  O   ASN X  32      65.168 102.697  24.014  0.00  0.00            
ATOM    537  N   GLN X  33      64.985 100.486  23.703  0.00  0.00            
ATOM    538  H   GLN X  33      65.363  99.568  23.922  0.00  0.00            
ATOM    539  CA  GLN X  33      63.903 100.549  22.710  0.00  0.00            
ATOM    540  HA  GLN X  33      64.258 101.135  21.863  0.00  0.00            
ATOM    541  CB  GLN X  33      63.599  99.125  22.198  0.00  0.00            
ATOM    542  HB2 GLN X  33      64.472  98.759  21.657  0.00  0.00            
ATOM    543  HB3 GLN X  33      63.430  98.475  23.052  0.00  0.00            
ATOM    544  CG  GLN X  33      62.366  99.009  21.285  0.00  0.00            
ATOM    545  HG2 GLN X  33      61.490  99.376  21.818  0.00  0.00            
ATOM    546  HG3 GLN X  33      62.512  99.618  20.395  0.00  0.00            
ATOM    547  CD  GLN X  33      62.061  97.578  20.847  0.00  0.00            
ATOM    548  OE1 GLN X  33      62.880  96.669  20.927  0.00  0.00            
ATOM    549  NE2 GLN X  33      60.873  97.329  20.344  0.00  0.00            
ATOM    550 HE21 GLN X  33      60.642  96.360  20.140  0.00  0.00            
ATOM    551 HE22 GLN X  33      60.203  98.079  20.241  0.00  0.00            
ATOM    552  C   GLN X  33      62.642 101.256  23.239  0.00  0.00            
ATOM    553  O   GLN X  33      62.022 101.999  22.473  0.00  0.00            
ATOM    554  N   ARG X  34      62.268 101.064  24.518  0.00  0.00            
ATOM    555  H   ARG X  34      62.782 100.369  25.056  0.00  0.00            
ATOM    556  CA  ARG X  34      61.118 101.747  25.151  0.00  0.00            
ATOM    557  HA  ARG X  34      60.448 102.038  24.340  0.00  0.00            
ATOM    558  CB  ARG X  34      60.291 100.784  26.029  0.00  0.00            
ATOM    559  HB2 ARG X  34      59.332 101.273  26.204  0.00  0.00            
ATOM    560  HB3 ARG X  34      60.082  99.876  25.461  0.00  0.00            
ATOM    561  CG  ARG X  34      60.884 100.382  27.397  0.00  0.00            
ATOM    562  HG2 ARG X  34      61.580  99.555  27.263  0.00  0.00            
ATOM    563  HG3 ARG X  34      61.410 101.221  27.851  0.00  0.00            
ATOM    564  CD  ARG X  34      59.728  99.949  28.317  0.00  0.00            
ATOM    565  HD2 ARG X  34      59.078 100.806  28.502  0.00  0.00            
ATOM    566  HD3 ARG X  34      59.138  99.195  27.795  0.00  0.00            
ATOM    567  NE  ARG X  34      60.151  99.378  29.609  0.00  0.00            
ATOM    568  HE  ARG X  34      60.010  98.376  29.728  0.00  0.00            
ATOM    569  CZ  ARG X  34      60.498 100.018  30.711  0.00  0.00            
ATOM    570  NH1 ARG X  34      60.759 101.286  30.768  0.00  0.00            
ATOM    571 HH11 ARG X  34      60.539 101.889  29.981  0.00  0.00            
ATOM    572 HH12 ARG X  34      60.928 101.692  31.683  0.00  0.00            
ATOM    573  NH2 ARG X  34      60.565  99.386  31.840  0.00  0.00            
ATOM    574 HH21 ARG X  34      59.988  98.546  31.935  0.00  0.00            
ATOM    575 HH22 ARG X  34      60.726  99.946  32.669  0.00  0.00            
ATOM    576  C   ARG X  34      61.428 103.081  25.847  0.00  0.00            
ATOM    577  O   ARG X  34      60.510 103.679  26.416  0.00  0.00            
ATOM    578  N   GLY X  35      62.669 103.572  25.799  0.00  0.00            
ATOM    579  H   GLY X  35      63.368 103.038  25.298  0.00  0.00            
ATOM    580  CA  GLY X  35      63.040 104.910  26.288  0.00  0.00            
ATOM    581  HA2 GLY X  35      63.720 105.362  25.566  0.00  0.00            
ATOM    582  HA3 GLY X  35      62.155 105.545  26.328  0.00  0.00            
ATOM    583  C   GLY X  35      63.712 104.975  27.667  0.00  0.00            
ATOM    584  O   GLY X  35      64.008 106.078  28.134  0.00  0.00            
ATOM    585  N   LEU X  36      63.987 103.835  28.314  0.00  0.00            
ATOM    586  H   LEU X  36      63.786 102.958  27.844  0.00  0.00            
ATOM    587  CA  LEU X  36      64.820 103.758  29.522  0.00  0.00            
ATOM    588  HA  LEU X  36      64.699 104.683  30.090  0.00  0.00            
ATOM    589  CB  LEU X  36      64.336 102.606  30.427  0.00  0.00            
ATOM    590  HB2 LEU X  36      63.342 102.857  30.796  0.00  0.00            
ATOM    591  HB3 LEU X  36      64.247 101.702  29.825  0.00  0.00            
ATOM    592  CG  LEU X  36      65.256 102.291  31.629  0.00  0.00            
ATOM    593  HG  LEU X  36      66.213 101.926  31.269  0.00  0.00            
ATOM    594  CD1 LEU X  36      65.519 103.485  32.546  0.00  0.00            
ATOM    595 HD11 LEU X  36      65.977 104.305  31.996  0.00  0.00            
ATOM    596 HD12 LEU X  36      64.586 103.813  32.997  0.00  0.00            
ATOM    597 HD13 LEU X  36      66.205 103.193  33.340  0.00  0.00            
ATOM    598  CD2 LEU X  36      64.624 101.200  32.488  0.00  0.00            
ATOM    599 HD21 LEU X  36      65.253 101.001  33.354  0.00  0.00            
ATOM    600 HD22 LEU X  36      63.635 101.512  32.823  0.00  0.00            
ATOM    601 HD23 LEU X  36      64.543 100.282  31.912  0.00  0.00            
ATOM    602  C   LEU X  36      66.300 103.631  29.127  0.00  0.00            
ATOM    603  O   LEU X  36      66.768 102.567  28.714  0.00  0.00            
ATOM    604  N   ARG X  37      67.043 104.732  29.258  0.00  0.00            
ATOM    605  H   ARG X  37      66.584 105.568  29.596  0.00  0.00            
ATOM    606  CA  ARG X  37      68.480 104.807  28.949  0.00  0.00            
ATOM    607  HA  ARG X  37      68.619 104.456  27.926  0.00  0.00            
ATOM    608  CB  ARG X  37      68.940 106.278  28.979  0.00  0.00            
ATOM    609  HB2 ARG X  37      70.013 106.317  28.792  0.00  0.00            
ATOM    610  HB3 ARG X  37      68.446 106.787  28.150  0.00  0.00            
ATOM    611  CG  ARG X  37      68.628 107.058  30.274  0.00  0.00            
ATOM    612  HG2 ARG X  37      67.599 106.883  30.583  0.00  0.00            
ATOM    613  HG3 ARG X  37      69.289 106.721  31.071  0.00  0.00            
ATOM    614  CD  ARG X  37      68.803 108.569  30.073  0.00  0.00            
ATOM    615  HD2 ARG X  37      68.209 108.892  29.218  0.00  0.00            
ATOM    616  HD3 ARG X  37      68.421 109.090  30.948  0.00  0.00            
ATOM    617  NE  ARG X  37      70.212 108.915  29.834  0.00  0.00            
ATOM    618  HE  ARG X  37      70.576 108.738  28.910  0.00  0.00            
ATOM    619  CZ  ARG X  37      71.089 109.355  30.711  0.00  0.00            
ATOM    620  NH1 ARG X  37      70.774 109.693  31.928  0.00  0.00            
ATOM    621 HH11 ARG X  37      69.808 109.709  32.235  0.00  0.00            
ATOM    622 HH12 ARG X  37      71.520 109.884  32.591  0.00  0.00            
ATOM    623  NH2 ARG X  37      72.336 109.426  30.356  0.00  0.00            
ATOM    624 HH21 ARG X  37      72.613 109.123  29.429  0.00  0.00            
ATOM    625 HH22 ARG X  37      73.034 109.775  30.998  0.00  0.00            
ATOM    626  C   ARG X  37      69.295 103.856  29.839  0.00  0.00            
ATOM    627  O   ARG X  37      69.309 104.003  31.064  0.00  0.00            
ATOM    628  N   THR X  38      69.916 102.850  29.215  0.00  0.00            
ATOM    629  H   THR X  38      69.900 102.844  28.203  0.00  0.00            
ATOM    630  CA  THR X  38      70.481 101.666  29.891  0.00  0.00            
ATOM    631  HA  THR X  38      70.558 101.882  30.951  0.00  0.00            
ATOM    632  CB  THR X  38      69.546 100.451  29.742  0.00  0.00            
ATOM    633  HB  THR X  38      69.478 100.166  28.694  0.00  0.00            
ATOM    634  CG2 THR X  38      70.006  99.236  30.549  0.00  0.00            
ATOM    635 HG21 THR X  38      70.924  98.830  30.125  0.00  0.00            
ATOM    636 HG22 THR X  38      70.184  99.522  31.584  0.00  0.00            
ATOM    637 HG23 THR X  38      69.234  98.467  30.518  0.00  0.00            
ATOM    638  OG1 THR X  38      68.251 100.750  30.202  0.00  0.00            
ATOM    639  HG1 THR X  38      67.845 101.389  29.591  0.00  0.00            
ATOM    640  C   THR X  38      71.882 101.307  29.380  0.00  0.00            
ATOM    641  O   THR X  38      72.115 101.303  28.169  0.00  0.00            
ATOM    642  N   GLU X  39      72.791 100.952  30.297  0.00  0.00            
ATOM    643  H   GLU X  39      72.510 100.991  31.272  0.00  0.00            
ATOM    644  CA  GLU X  39      74.178 100.524  30.025  0.00  0.00            
ATOM    645  HA  GLU X  39      74.304 100.382  28.949  0.00  0.00            
ATOM    646  CB  GLU X  39      75.172 101.614  30.476  0.00  0.00            
ATOM    647  HB2 GLU X  39      75.226 101.627  31.563  0.00  0.00            
ATOM    648  HB3 GLU X  39      76.159 101.337  30.102  0.00  0.00            
ATOM    649  CG  GLU X  39      74.854 103.033  29.989  0.00  0.00            
ATOM    650  HG2 GLU X  39      74.537 102.992  28.945  0.00  0.00            
ATOM    651  HG3 GLU X  39      74.037 103.453  30.581  0.00  0.00            
ATOM    652  CD  GLU X  39      76.096 103.922  30.092  0.00  0.00            
ATOM    653  OE1 GLU X  39      76.230 104.694  31.073  0.00  0.00            
ATOM    654  OE2 GLU X  39      76.953 103.857  29.175  0.00  0.00            
ATOM    655  C   GLU X  39      74.543  99.183  30.707  0.00  0.00            
ATOM    656  O   GLU X  39      73.764  98.626  31.485  0.00  0.00            
ATOM    657  N   VAL X  40      75.755  98.673  30.443  0.00  0.00            
ATOM    658  H   VAL X  40      76.338  99.160  29.773  0.00  0.00            
ATOM    659  CA  VAL X  40      76.292  97.409  30.993  0.00  0.00            
ATOM    660  HA  VAL X  40      75.587  97.011  31.721  0.00  0.00            
ATOM    661  CB  VAL X  40      76.429  96.359  29.862  0.00  0.00            
ATOM    662  HB  VAL X  40      77.040  96.783  29.065  0.00  0.00            
ATOM    663  CG1 VAL X  40      77.091  95.048  30.311  0.00  0.00            
ATOM    664 HG11 VAL X  40      77.080  94.329  29.492  0.00  0.00            
ATOM    665 HG12 VAL X  40      78.137  95.219  30.568  0.00  0.00            
ATOM    666 HG13 VAL X  40      76.561  94.630  31.167  0.00  0.00            
ATOM    667  CG2 VAL X  40      75.056  95.999  29.278  0.00  0.00            
ATOM    668 HG21 VAL X  40      75.170  95.255  28.490  0.00  0.00            
ATOM    669 HG22 VAL X  40      74.410  95.605  30.062  0.00  0.00            
ATOM    670 HG23 VAL X  40      74.591  96.881  28.839  0.00  0.00            
ATOM    671  C   VAL X  40      77.628  97.619  31.726  0.00  0.00            
ATOM    672  O   VAL X  40      78.432  98.474  31.331  0.00  0.00            
ATOM    673  N   LYS X  41      77.894  96.796  32.753  0.00  0.00            
ATOM    674  H   LYS X  41      77.140  96.189  33.072  0.00  0.00            
ATOM    675  CA  LYS X  41      79.233  96.552  33.327  0.00  0.00            
ATOM    676  HA  LYS X  41      79.980  96.820  32.577  0.00  0.00            
ATOM    677  CB  LYS X  41      79.442  97.429  34.579  0.00  0.00            
ATOM    678  HB2 LYS X  41      79.032  98.425  34.402  0.00  0.00            
ATOM    679  HB3 LYS X  41      78.885  96.990  35.409  0.00  0.00            
ATOM    680  CG  LYS X  41      80.920  97.569  34.993  0.00  0.00            
ATOM    681  HG2 LYS X  41      80.960  97.892  36.033  0.00  0.00            
ATOM    682  HG3 LYS X  41      81.424  96.605  34.922  0.00  0.00            
ATOM    683  CD  LYS X  41      81.656  98.609  34.135  0.00  0.00            
ATOM    684  HD2 LYS X  41      81.564  98.348  33.080  0.00  0.00            
ATOM    685  HD3 LYS X  41      81.191  99.584  34.292  0.00  0.00            
ATOM    686  CE  LYS X  41      83.145  98.693  34.497  0.00  0.00            
ATOM    687  HE2 LYS X  41      83.248  98.837  35.577  0.00  0.00            
ATOM    688  HE3 LYS X  41      83.624  97.749  34.221  0.00  0.00            
ATOM    689  NZ  LYS X  41      83.786  99.818  33.779  0.00  0.00            
ATOM    690  HZ1 LYS X  41      83.623  99.735  32.777  0.00  0.00            
ATOM    691  HZ2 LYS X  41      83.373 100.703  34.069  0.00  0.00            
ATOM    692  HZ3 LYS X  41      84.787  99.876  33.948  0.00  0.00            
ATOM    693  C   LYS X  41      79.424  95.062  33.653  0.00  0.00            
ATOM    694  O   LYS X  41      78.546  94.439  34.250  0.00  0.00            
ATOM    695  N   VAL X  42      80.567  94.482  33.292  0.00  0.00            
ATOM    696  H   VAL X  42      81.276  95.052  32.838  0.00  0.00            
ATOM    697  CA  VAL X  42      80.915  93.092  33.638  0.00  0.00            
ATOM    698  HA  VAL X  42      80.001  92.500  33.637  0.00  0.00            
ATOM    699  CB  VAL X  42      81.854  92.469  32.584  0.00  0.00            
ATOM    700  HB  VAL X  42      82.765  93.062  32.522  0.00  0.00            
ATOM    701  CG1 VAL X  42      82.242  91.026  32.932  0.00  0.00            
ATOM    702 HG11 VAL X  42      82.838  90.597  32.126  0.00  0.00            
ATOM    703 HG12 VAL X  42      82.845  91.010  33.834  0.00  0.00            
ATOM    704 HG13 VAL X  42      81.347  90.419  33.077  0.00  0.00            
ATOM    705  CG2 VAL X  42      81.189  92.443  31.200  0.00  0.00            
ATOM    706 HG21 VAL X  42      81.863  91.991  30.472  0.00  0.00            
ATOM    707 HG22 VAL X  42      80.264  91.868  31.236  0.00  0.00            
ATOM    708 HG23 VAL X  42      80.969  93.457  30.866  0.00  0.00            
ATOM    709  C   VAL X  42      81.508  93.037  35.052  0.00  0.00            
ATOM    710  O   VAL X  42      82.410  93.804  35.384  0.00  0.00            
ATOM    711  N   ALA X  43      81.037  92.118  35.896  0.00  0.00            
ATOM    712  H   ALA X  43      80.309  91.495  35.565  0.00  0.00            
ATOM    713  CA  ALA X  43      81.484  91.981  37.285  0.00  0.00            
ATOM    714  HA  ALA X  43      81.319  92.932  37.793  0.00  0.00            
ATOM    715  CB  ALA X  43      80.617  90.919  37.970  0.00  0.00            
ATOM    716  HB1 ALA X  43      79.565  91.200  37.912  0.00  0.00            
ATOM    717  HB2 ALA X  43      80.756  89.952  37.487  0.00  0.00            
ATOM    718  HB3 ALA X  43      80.904  90.831  39.017  0.00  0.00            
ATOM    719  C   ALA X  43      82.991  91.666  37.395  0.00  0.00            
ATOM    720  O   ALA X  43      83.666  92.198  38.272  0.00  0.00            
ATOM    721  N   GLU X  44      83.546  90.906  36.447  0.00  0.00            
ATOM    722  H   GLU X  44      82.919  90.400  35.835  0.00  0.00            
ATOM    723  CA  GLU X  44      84.988  90.656  36.300  0.00  0.00            
ATOM    724  HA  GLU X  44      85.344  90.158  37.200  0.00  0.00            
ATOM    725  CB  GLU X  44      85.197  89.743  35.074  0.00  0.00            
ATOM    726  HB2 GLU X  44      84.306  89.148  34.884  0.00  0.00            
ATOM    727  HB3 GLU X  44      85.349  90.363  34.191  0.00  0.00            
ATOM    728  CG  GLU X  44      86.388  88.790  35.225  0.00  0.00            
ATOM    729  HG2 GLU X  44      86.563  88.304  34.263  0.00  0.00            
ATOM    730  HG3 GLU X  44      87.278  89.367  35.482  0.00  0.00            
ATOM    731  CD  GLU X  44      86.156  87.705  36.284  0.00  0.00            
ATOM    732  OE1 GLU X  44      85.023  87.563  36.808  0.00  0.00            
ATOM    733  OE2 GLU X  44      87.121  86.969  36.606  0.00  0.00            
ATOM    734  C   GLU X  44      85.819  91.939  36.109  0.00  0.00            
ATOM    735  O   GLU X  44      86.983  92.015  36.514  0.00  0.00            
ATOM    736  N   ASP X  45      85.237  92.958  35.473  0.00  0.00            
ATOM    737  H   ASP X  45      84.266  92.858  35.203  0.00  0.00            
ATOM    738  CA  ASP X  45      85.850  94.274  35.267  0.00  0.00            
ATOM    739  HA  ASP X  45      86.924  94.151  35.128  0.00  0.00            
ATOM    740  CB  ASP X  45      85.295  94.928  33.996  0.00  0.00            
ATOM    741  HB2 ASP X  45      84.228  95.104  34.126  0.00  0.00            
ATOM    742  HB3 ASP X  45      85.772  95.899  33.881  0.00  0.00            
ATOM    743  CG  ASP X  45      85.518  94.139  32.703  0.00  0.00            
ATOM    744  OD1 ASP X  45      86.331  93.182  32.665  0.00  0.00            
ATOM    745  OD2 ASP X  45      84.908  94.526  31.678  0.00  0.00            
ATOM    746  C   ASP X  45      85.655  95.206  36.473  0.00  0.00            
ATOM    747  O   ASP X  45      86.378  96.196  36.602  0.00  0.00            
ATOM    748  N   ILE X  46      84.723  94.888  37.378  0.00  0.00            
ATOM    749  H   ILE X  46      84.146  94.076  37.189  0.00  0.00            
ATOM    750  CA  ILE X  46      84.647  95.490  38.714  0.00  0.00            
ATOM    751  HA  ILE X  46      84.866  96.556  38.630  0.00  0.00            
ATOM    752  CB  ILE X  46      83.221  95.362  39.307  0.00  0.00            
ATOM    753  HB  ILE X  46      82.920  94.317  39.293  0.00  0.00            
ATOM    754  CG2 ILE X  46      83.194  95.824  40.774  0.00  0.00            
ATOM    755 HG21 ILE X  46      82.191  95.731  41.185  0.00  0.00            
ATOM    756 HG22 ILE X  46      83.848  95.201  41.380  0.00  0.00            
ATOM    757 HG23 ILE X  46      83.516  96.862  40.843  0.00  0.00            
ATOM    758  CG1 ILE X  46      82.213  96.167  38.451  0.00  0.00            
ATOM    759 HG12 ILE X  46      82.461  97.229  38.500  0.00  0.00            
ATOM    760 HG13 ILE X  46      82.297  95.854  37.411  0.00  0.00            
ATOM    761  CD1 ILE X  46      80.743  95.981  38.854  0.00  0.00            
ATOM    762 HD11 ILE X  46      80.550  96.437  39.825  0.00  0.00            
ATOM    763 HD12 ILE X  46      80.104  96.465  38.115  0.00  0.00            
ATOM    764 HD13 ILE X  46      80.499  94.920  38.894  0.00  0.00            
ATOM    765  C   ILE X  46      85.748  94.880  39.599  0.00  0.00            
ATOM    766  O   ILE X  46      86.570  95.633  40.130  0.00  0.00            
ATOM    767  N   ALA X  47      85.822  93.545  39.702  0.00  0.00            
ATOM    768  H   ALA X  47      85.114  92.987  39.230  0.00  0.00            
ATOM    769  CA  ALA X  47      86.921  92.812  40.343  0.00  0.00            
ATOM    770  HA  ALA X  47      87.855  93.274  40.032  0.00  0.00            
ATOM    771  CB  ALA X  47      86.812  92.965  41.869  0.00  0.00            
ATOM    772  HB1 ALA X  47      85.809  92.709  42.201  0.00  0.00            
ATOM    773  HB2 ALA X  47      87.538  92.320  42.365  0.00  0.00            
ATOM    774  HB3 ALA X  47      87.021  93.995  42.156  0.00  0.00            
ATOM    775  C   ALA X  47      86.990  91.319  39.930  0.00  0.00            
ATOM    776  O   ALA X  47      85.978  90.693  39.604  0.00  0.00            
ATOM    777  N   SER X  48      88.187  90.721  39.995  0.00  0.00            
ATOM    778  H   SER X  48      88.980  91.278  40.287  0.00  0.00            
ATOM    779  CA  SER X  48      88.415  89.283  39.761  0.00  0.00            
ATOM    780  HA  SER X  48      87.459  88.768  39.743  0.00  0.00            
ATOM    781  CB  SER X  48      89.040  89.056  38.375  0.00  0.00            
ATOM    782  HB2 SER X  48      88.416  89.529  37.616  0.00  0.00            
ATOM    783  HB3 SER X  48      90.030  89.515  38.343  0.00  0.00            
ATOM    784  OG  SER X  48      89.157  87.668  38.084  0.00  0.00            
ATOM    785  HG  SER X  48      88.373  87.412  37.533  0.00  0.00            
ATOM    786  C   SER X  48      89.289  88.684  40.880  0.00  0.00            
ATOM    787  O   SER X  48      90.499  88.949  40.891  0.00  0.00            
ATOM    788  N   PRO X  49      88.727  87.898  41.824  0.00  0.00            
ATOM    789  CD  PRO X  49      89.490  87.271  42.898  0.00  0.00            
ATOM    790  HD2 PRO X  49      90.140  87.993  43.396  0.00  0.00            
ATOM    791  HD3 PRO X  49      90.081  86.453  42.489  0.00  0.00            
ATOM    792  CG  PRO X  49      88.469  86.713  43.888  0.00  0.00            
ATOM    793  HG2 PRO X  49      88.236  87.466  44.643  0.00  0.00            
ATOM    794  HG3 PRO X  49      88.822  85.794  44.354  0.00  0.00            
ATOM    795  CB  PRO X  49      87.245  86.460  43.013  0.00  0.00            
ATOM    796  HB2 PRO X  49      86.322  86.455  43.597  0.00  0.00            
ATOM    797  HB3 PRO X  49      87.365  85.511  42.487  0.00  0.00            
ATOM    798  CA  PRO X  49      87.299  87.613  42.008  0.00  0.00            
ATOM    799  HA  PRO X  49      86.854  87.267  41.076  0.00  0.00            
ATOM    800  C   PRO X  49      86.516  88.835  42.525  0.00  0.00            
ATOM    801  O   PRO X  49      87.076  89.722  43.176  0.00  0.00            
ATOM    802  N   VAL X  50      85.212  88.881  42.239  0.00  0.00            
ATOM    803  H   VAL X  50      84.829  88.157  41.644  0.00  0.00            
ATOM    804  CA  VAL X  50      84.312  89.956  42.686  0.00  0.00            
ATOM    805  HA  VAL X  50      84.894  90.872  42.683  0.00  0.00            
ATOM    806  CB  VAL X  50      83.162  90.167  41.676  0.00  0.00            
ATOM    807  HB  VAL X  50      83.594  90.240  40.679  0.00  0.00            
ATOM    808  CG1 VAL X  50      82.133  89.029  41.654  0.00  0.00            
ATOM    809 HG11 VAL X  50      81.604  88.969  42.603  0.00  0.00            
ATOM    810 HG12 VAL X  50      81.411  89.202  40.856  0.00  0.00            
ATOM    811 HG13 VAL X  50      82.632  88.080  41.458  0.00  0.00            
ATOM    812  CG2 VAL X  50      82.432  91.487  41.948  0.00  0.00            
ATOM    813 HG21 VAL X  50      81.950  91.459  42.924  0.00  0.00            
ATOM    814 HG22 VAL X  50      83.142  92.314  41.915  0.00  0.00            
ATOM    815 HG23 VAL X  50      81.676  91.653  41.182  0.00  0.00            
ATOM    816  C   VAL X  50      83.822  89.750  44.128  0.00  0.00            
ATOM    817  O   VAL X  50      83.427  88.643  44.502  0.00  0.00            
ATOM    818  N   THR X  51      83.807  90.828  44.919  0.00  0.00            
ATOM    819  H   THR X  51      84.160  91.697  44.551  0.00  0.00            
ATOM    820  CA  THR X  51      83.296  90.877  46.304  0.00  0.00            
ATOM    821  HA  THR X  51      82.845  89.915  46.550  0.00  0.00            
ATOM    822  CB  THR X  51      84.418  91.115  47.336  0.00  0.00            
ATOM    823  HB  THR X  51      83.996  91.007  48.334  0.00  0.00            
ATOM    824  CG2 THR X  51      85.562  90.112  47.200  0.00  0.00            
ATOM    825 HG21 THR X  51      86.262  90.239  48.025  0.00  0.00            
ATOM    826 HG22 THR X  51      85.165  89.097  47.233  0.00  0.00            
ATOM    827 HG23 THR X  51      86.088  90.260  46.257  0.00  0.00            
ATOM    828  OG1 THR X  51      84.959  92.415  47.234  0.00  0.00            
ATOM    829  HG1 THR X  51      85.690  92.454  47.876  0.00  0.00            
ATOM    830  C   THR X  51      82.203  91.942  46.455  0.00  0.00            
ATOM    831  O   THR X  51      82.074  92.850  45.626  0.00  0.00            
ATOM    832  N   ALA X  52      81.403  91.847  47.521  0.00  0.00            
ATOM    833  H   ALA X  52      81.583  91.117  48.204  0.00  0.00            
ATOM    834  CA  ALA X  52      80.312  92.778  47.812  0.00  0.00            
ATOM    835  HA  ALA X  52      79.606  92.765  46.981  0.00  0.00            
ATOM    836  CB  ALA X  52      79.586  92.268  49.065  0.00  0.00            
ATOM    837  HB1 ALA X  52      79.181  91.273  48.880  0.00  0.00            
ATOM    838  HB2 ALA X  52      80.261  92.226  49.916  0.00  0.00            
ATOM    839  HB3 ALA X  52      78.769  92.937  49.315  0.00  0.00            
ATOM    840  C   ALA X  52      80.802  94.231  47.975  0.00  0.00            
ATOM    841  O   ALA X  52      80.124  95.170  47.543  0.00  0.00            
ATOM    842  N   ASN X  53      81.990  94.437  48.556  0.00  0.00            
ATOM    843  H   ASN X  53      82.454  93.646  48.992  0.00  0.00            
ATOM    844  CA  ASN X  53      82.612  95.756  48.672  0.00  0.00            
ATOM    845  HA  ASN X  53      81.909  96.432  49.164  0.00  0.00            
ATOM    846  CB  ASN X  53      83.870  95.656  49.546  0.00  0.00            
ATOM    847  HB2 ASN X  53      83.608  95.265  50.529  0.00  0.00            
ATOM    848  HB3 ASN X  53      84.594  94.980  49.089  0.00  0.00            
ATOM    849  CG  ASN X  53      84.494  97.026  49.736  0.00  0.00            
ATOM    850  OD1 ASN X  53      83.944  97.895  50.398  0.00  0.00            
ATOM    851  ND2 ASN X  53      85.630  97.286  49.144  0.00  0.00            
ATOM    852 HD21 ASN X  53      86.010  98.224  49.225  0.00  0.00            
ATOM    853 HD22 ASN X  53      86.066  96.614  48.519  0.00  0.00            
ATOM    854  C   ASN X  53      82.941  96.362  47.299  0.00  0.00            
ATOM    855  O   ASN X  53      82.617  97.523  47.059  0.00  0.00            
ATOM    856  N   ALA X  54      83.529  95.582  46.385  0.00  0.00            
ATOM    857  H   ALA X  54      83.760  94.628  46.632  0.00  0.00            
ATOM    858  CA  ALA X  54      83.901  96.056  45.051  0.00  0.00            
ATOM    859  HA  ALA X  54      84.559  96.921  45.162  0.00  0.00            
ATOM    860  CB  ALA X  54      84.686  94.941  44.349  0.00  0.00            
ATOM    861  HB1 ALA X  54      84.040  94.082  44.162  0.00  0.00            
ATOM    862  HB2 ALA X  54      85.078  95.312  43.402  0.00  0.00            
ATOM    863  HB3 ALA X  54      85.525  94.627  44.972  0.00  0.00            
ATOM    864  C   ALA X  54      82.676  96.500  44.224  0.00  0.00            
ATOM    865  O   ALA X  54      82.735  97.515  43.522  0.00  0.00            
ATOM    866  N   ILE X  55      81.554  95.776  44.349  0.00  0.00            
ATOM    867  H   ILE X  55      81.602  94.939  44.922  0.00  0.00            
ATOM    868  CA  ILE X  55      80.263  96.117  43.723  0.00  0.00            
ATOM    869  HA  ILE X  55      80.424  96.300  42.660  0.00  0.00            
ATOM    870  CB  ILE X  55      79.258  94.945  43.866  0.00  0.00            
ATOM    871  HB  ILE X  55      79.153  94.718  44.929  0.00  0.00            
ATOM    872  CG2 ILE X  55      77.871  95.333  43.316  0.00  0.00            
ATOM    873 HG21 ILE X  55      77.187  94.488  43.369  0.00  0.00            
ATOM    874 HG22 ILE X  55      77.435  96.139  43.907  0.00  0.00            
ATOM    875 HG23 ILE X  55      77.954  95.657  42.277  0.00  0.00            
ATOM    876  CG1 ILE X  55      79.758  93.674  43.140  0.00  0.00            
ATOM    877 HG12 ILE X  55      79.570  93.762  42.069  0.00  0.00            
ATOM    878 HG13 ILE X  55      80.832  93.567  43.276  0.00  0.00            
ATOM    879  CD1 ILE X  55      79.109  92.388  43.671  0.00  0.00            
ATOM    880 HD11 ILE X  55      78.028  92.417  43.539  0.00  0.00            
ATOM    881 HD12 ILE X  55      79.507  91.534  43.125  0.00  0.00            
ATOM    882 HD13 ILE X  55      79.338  92.265  44.729  0.00  0.00            
ATOM    883  C   ILE X  55      79.691  97.411  44.321  0.00  0.00            
ATOM    884  O   ILE X  55      79.325  98.327  43.584  0.00  0.00            
ATOM    885  N   GLN X  56      79.651  97.518  45.653  0.00  0.00            
ATOM    886  H   GLN X  56      79.957  96.729  46.214  0.00  0.00            
ATOM    887  CA  GLN X  56      79.169  98.718  46.345  0.00  0.00            
ATOM    888  HA  GLN X  56      78.147  98.913  46.017  0.00  0.00            
ATOM    889  CB  GLN X  56      79.144  98.429  47.854  0.00  0.00            
ATOM    890  HB2 GLN X  56      78.512  97.556  48.015  0.00  0.00            
ATOM    891  HB3 GLN X  56      80.152  98.191  48.198  0.00  0.00            
ATOM    892  CG  GLN X  56      78.601  99.601  48.687  0.00  0.00            
ATOM    893  HG2 GLN X  56      79.300 100.435  48.628  0.00  0.00            
ATOM    894  HG3 GLN X  56      77.644  99.922  48.281  0.00  0.00            
ATOM    895  CD  GLN X  56      78.388  99.242  50.155  0.00  0.00            
ATOM    896  OE1 GLN X  56      78.162  98.097  50.528  0.00  0.00            
ATOM    897  NE2 GLN X  56      78.420 100.203  51.050  0.00  0.00            
ATOM    898 HE21 GLN X  56      78.568  99.913  52.013  0.00  0.00            
ATOM    899 HE22 GLN X  56      78.622 101.151  50.743  0.00  0.00            
ATOM    900  C   GLN X  56      80.008  99.960  45.993  0.00  0.00            
ATOM    901  O   GLN X  56      79.444 101.031  45.753  0.00  0.00            
ATOM    902  N   GLN X  57      81.331  99.804  45.888  0.00  0.00            
ATOM    903  H   GLN X  57      81.725  98.908  46.158  0.00  0.00            
ATOM    904  CA  GLN X  57      82.270 100.847  45.474  0.00  0.00            
ATOM    905  HA  GLN X  57      82.093 101.724  46.097  0.00  0.00            
ATOM    906  CB  GLN X  57      83.700 100.344  45.748  0.00  0.00            
ATOM    907  HB2 GLN X  57      83.807 100.146  46.816  0.00  0.00            
ATOM    908  HB3 GLN X  57      83.858  99.405  45.217  0.00  0.00            
ATOM    909  CG  GLN X  57      84.801 101.323  45.317  0.00  0.00            
ATOM    910  HG2 GLN X  57      85.772 100.908  45.584  0.00  0.00            
ATOM    911  HG3 GLN X  57      84.780 101.424  44.232  0.00  0.00            
ATOM    912  CD  GLN X  57      84.686 102.704  45.957  0.00  0.00            
ATOM    913  OE1 GLN X  57      84.258 102.873  47.096  0.00  0.00            
ATOM    914  NE2 GLN X  57      85.076 103.730  45.241  0.00  0.00            
ATOM    915 HE21 GLN X  57      85.002 104.664  45.620  0.00  0.00            
ATOM    916 HE22 GLN X  57      85.394 103.585  44.286  0.00  0.00            
ATOM    917  C   GLN X  57      82.071 101.280  44.009  0.00  0.00            
ATOM    918  O   GLN X  57      82.074 102.479  43.730  0.00  0.00            
ATOM    919  N   PHE X  58      81.822 100.341  43.084  0.00  0.00            
ATOM    920  H   PHE X  58      81.851  99.365  43.356  0.00  0.00            
ATOM    921  CA  PHE X  58      81.458 100.671  41.698  0.00  0.00            
ATOM    922  HA  PHE X  58      82.262 101.261  41.255  0.00  0.00            
ATOM    923  CB  PHE X  58      81.291  99.388  40.864  0.00  0.00            
ATOM    924  HB2 PHE X  58      82.269  98.933  40.715  0.00  0.00            
ATOM    925  HB3 PHE X  58      80.684  98.673  41.418  0.00  0.00            
ATOM    926  CG  PHE X  58      80.643  99.624  39.508  0.00  0.00            
ATOM    927  CD1 PHE X  58      81.378 100.222  38.468  0.00  0.00            
ATOM    928  HD1 PHE X  58      82.417 100.476  38.616  0.00  0.00            
ATOM    929  CE1 PHE X  58      80.755 100.529  37.246  0.00  0.00            
ATOM    930  HE1 PHE X  58      81.320 101.010  36.461  0.00  0.00            
ATOM    931  CZ  PHE X  58      79.395 100.231  37.052  0.00  0.00            
ATOM    932  HZ  PHE X  58      78.915 100.485  36.117  0.00  0.00            
ATOM    933  CE2 PHE X  58      78.661  99.615  38.081  0.00  0.00            
ATOM    934  HE2 PHE X  58      77.614  99.392  37.934  0.00  0.00            
ATOM    935  CD2 PHE X  58      79.282  99.315  39.307  0.00  0.00            
ATOM    936  HD2 PHE X  58      78.707  98.866  40.104  0.00  0.00            
ATOM    937  C   PHE X  58      80.187 101.533  41.643  0.00  0.00            
ATOM    938  O   PHE X  58      80.172 102.574  40.984  0.00  0.00            
ATOM    939  N   VAL X  59      79.142 101.145  42.385  0.00  0.00            
ATOM    940  H   VAL X  59      79.218 100.268  42.891  0.00  0.00            
ATOM    941  CA  VAL X  59      77.887 101.912  42.478  0.00  0.00            
ATOM    942  HA  VAL X  59      77.519 102.087  41.466  0.00  0.00            
ATOM    943  CB  VAL X  59      76.812 101.098  43.232  0.00  0.00            
ATOM    944  HB  VAL X  59      77.219 100.762  44.186  0.00  0.00            
ATOM    945  CG1 VAL X  59      75.538 101.901  43.514  0.00  0.00            
ATOM    946 HG11 VAL X  59      75.155 102.339  42.593  0.00  0.00            
ATOM    947 HG12 VAL X  59      74.776 101.256  43.951  0.00  0.00            
ATOM    948 HG13 VAL X  59      75.756 102.693  44.228  0.00  0.00            
ATOM    949  CG2 VAL X  59      76.399  99.863  42.416  0.00  0.00            
ATOM    950 HG21 VAL X  59      75.974 100.171  41.460  0.00  0.00            
ATOM    951 HG22 VAL X  59      77.260  99.224  42.232  0.00  0.00            
ATOM    952 HG23 VAL X  59      75.658  99.285  42.969  0.00  0.00            
ATOM    953  C   VAL X  59      78.114 103.301  43.095  0.00  0.00            
ATOM    954  O   VAL X  59      77.550 104.277  42.605  0.00  0.00            
ATOM    955  N   LYS X  60      78.988 103.423  44.106  0.00  0.00            
ATOM    956  H   LYS X  60      79.421 102.574  44.456  0.00  0.00            
ATOM    957  CA  LYS X  60      79.355 104.701  44.749  0.00  0.00            
ATOM    958  HA  LYS X  60      78.441 105.178  45.099  0.00  0.00            
ATOM    959  CB  LYS X  60      80.251 104.404  45.972  0.00  0.00            
ATOM    960  HB2 LYS X  60      79.691 103.731  46.623  0.00  0.00            
ATOM    961  HB3 LYS X  60      81.141 103.863  45.656  0.00  0.00            
ATOM    962  CG  LYS X  60      80.686 105.600  46.844  0.00  0.00            
ATOM    963  HG2 LYS X  60      79.871 106.319  46.924  0.00  0.00            
ATOM    964  HG3 LYS X  60      80.874 105.203  47.843  0.00  0.00            
ATOM    965  CD  LYS X  60      81.967 106.319  46.377  0.00  0.00            
ATOM    966  HD2 LYS X  60      82.677 105.587  45.989  0.00  0.00            
ATOM    967  HD3 LYS X  60      81.725 107.034  45.589  0.00  0.00            
ATOM    968  CE  LYS X  60      82.617 107.046  47.568  0.00  0.00            
ATOM    969  HE2 LYS X  60      81.894 107.738  48.009  0.00  0.00            
ATOM    970  HE3 LYS X  60      82.879 106.299  48.322  0.00  0.00            
ATOM    971  NZ  LYS X  60      83.839 107.792  47.182  0.00  0.00            
ATOM    972  HZ1 LYS X  60      84.379 108.064  47.999  0.00  0.00            
ATOM    973  HZ2 LYS X  60      84.437 107.238  46.574  0.00  0.00            
ATOM    974  HZ3 LYS X  60      83.607 108.646  46.675  0.00  0.00            
ATOM    975  C   LYS X  60      79.986 105.681  43.759  0.00  0.00            
ATOM    976  O   LYS X  60      79.516 106.811  43.634  0.00  0.00            
ATOM    977  N   GLN X  61      81.014 105.253  43.025  0.00  0.00            
ATOM    978  H   GLN X  61      81.352 104.307  43.167  0.00  0.00            
ATOM    979  CA  GLN X  61      81.720 106.125  42.078  0.00  0.00            
ATOM    980  HA  GLN X  61      81.811 107.103  42.549  0.00  0.00            
ATOM    981  CB  GLN X  61      83.139 105.567  41.872  0.00  0.00            
ATOM    982  HB2 GLN X  61      83.587 105.373  42.848  0.00  0.00            
ATOM    983  HB3 GLN X  61      83.068 104.614  41.355  0.00  0.00            
ATOM    984  CG  GLN X  61      84.082 106.497  41.087  0.00  0.00            
ATOM    985  HG2 GLN X  61      85.050 106.007  40.983  0.00  0.00            
ATOM    986  HG3 GLN X  61      83.692 106.652  40.082  0.00  0.00            
ATOM    987  CD  GLN X  61      84.308 107.854  41.758  0.00  0.00            
ATOM    988  OE1 GLN X  61      84.064 108.057  42.942  0.00  0.00            
ATOM    989  NE2 GLN X  61      84.809 108.833  41.048  0.00  0.00            
ATOM    990 HE21 GLN X  61      85.056 109.691  41.523  0.00  0.00            
ATOM    991 HE22 GLN X  61      85.105 108.689  40.088  0.00  0.00            
ATOM    992  C   GLN X  61      80.951 106.361  40.759  0.00  0.00            
ATOM    993  O   GLN X  61      81.174 107.367  40.086  0.00  0.00            
ATOM    994  N   GLU X  62      80.009 105.485  40.398  0.00  0.00            
ATOM    995  H   GLU X  62      79.920 104.629  40.935  0.00  0.00            
ATOM    996  CA  GLU X  62      79.079 105.691  39.276  0.00  0.00            
ATOM    997  HA  GLU X  62      79.627 106.120  38.436  0.00  0.00            
ATOM    998  CB  GLU X  62      78.542 104.314  38.852  0.00  0.00            
ATOM    999  HB2 GLU X  62      79.384 103.655  38.634  0.00  0.00            
ATOM   1000  HB3 GLU X  62      77.993 103.883  39.691  0.00  0.00            
ATOM   1001  CG  GLU X  62      77.613 104.328  37.634  0.00  0.00            
ATOM   1002  HG2 GLU X  62      77.221 103.320  37.514  0.00  0.00            
ATOM   1003  HG3 GLU X  62      76.767 104.990  37.823  0.00  0.00            
ATOM   1004  CD  GLU X  62      78.309 104.746  36.336  0.00  0.00            
ATOM   1005  OE1 GLU X  62      79.422 104.263  36.021  0.00  0.00            
ATOM   1006  OE2 GLU X  62      77.745 105.580  35.595  0.00  0.00            
ATOM   1007  C   GLU X  62      77.940 106.672  39.630  0.00  0.00            
ATOM   1008  O   GLU X  62      77.548 107.501  38.805  0.00  0.00            
ATOM   1009  N   TYR X  63      77.434 106.631  40.869  0.00  0.00            
ATOM   1010  H   TYR X  63      77.748 105.897  41.497  0.00  0.00            
ATOM   1011  CA  TYR X  63      76.447 107.588  41.387  0.00  0.00            
ATOM   1012  HA  TYR X  63      75.583 107.598  40.726  0.00  0.00            
ATOM   1013  CB  TYR X  63      75.973 107.120  42.768  0.00  0.00            
ATOM   1014  HB2 TYR X  63      75.397 106.203  42.651  0.00  0.00            
ATOM   1015  HB3 TYR X  63      76.843 106.887  43.383  0.00  0.00            
ATOM   1016  CG  TYR X  63      75.129 108.146  43.498  0.00  0.00            
ATOM   1017  CD1 TYR X  63      75.716 108.958  44.488  0.00  0.00            
ATOM   1018  HD1 TYR X  63      76.759 108.834  44.748  0.00  0.00            
ATOM   1019  CE1 TYR X  63      74.957 109.963  45.113  0.00  0.00            
ATOM   1020  HE1 TYR X  63      75.407 110.602  45.855  0.00  0.00            
ATOM   1021  CZ  TYR X  63      73.612 110.167  44.747  0.00  0.00            
ATOM   1022  OH  TYR X  63      72.909 111.179  45.322  0.00  0.00            
ATOM   1023  HH  TYR X  63      72.059 111.319  44.849  0.00  0.00            
ATOM   1024  CE2 TYR X  63      73.019 109.338  43.767  0.00  0.00            
ATOM   1025  HE2 TYR X  63      71.990 109.487  43.479  0.00  0.00            
ATOM   1026  CD2 TYR X  63      73.779 108.330  43.143  0.00  0.00            
ATOM   1027  HD2 TYR X  63      73.329 107.717  42.373  0.00  0.00            
ATOM   1028  C   TYR X  63      76.991 109.025  41.461  0.00  0.00            
ATOM   1029  O   TYR X  63      76.281 109.977  41.129  0.00  0.00            
ATOM   1030  N   GLU X  64      78.262 109.182  41.835  0.00  0.00            
ATOM   1031  H   GLU X  64      78.764 108.352  42.130  0.00  0.00            
ATOM   1032  CA  GLU X  64      78.947 110.476  41.992  0.00  0.00            
ATOM   1033  HA  GLU X  64      78.370 111.089  42.685  0.00  0.00            
ATOM   1034  CB  GLU X  64      80.333 110.214  42.606  0.00  0.00            
ATOM   1035  HB2 GLU X  64      80.773 109.338  42.127  0.00  0.00            
ATOM   1036  HB3 GLU X  64      80.999 111.056  42.412  0.00  0.00            
ATOM   1037  CG  GLU X  64      80.265 109.980  44.121  0.00  0.00            
ATOM   1038  HG2 GLU X  64      79.297 109.562  44.406  0.00  0.00            
ATOM   1039  HG3 GLU X  64      81.033 109.252  44.390  0.00  0.00            
ATOM   1040  CD  GLU X  64      80.526 111.280  44.886  0.00  0.00            
ATOM   1041  OE1 GLU X  64      81.671 111.445  45.374  0.00  0.00            
ATOM   1042  OE2 GLU X  64      79.618 112.144  44.986  0.00  0.00            
ATOM   1043  C   GLU X  64      79.092 111.312  40.704  0.00  0.00            
ATOM   1044  O   GLU X  64      79.444 112.492  40.795  0.00  0.00            
ATOM   1045  N   LYS X  65      78.820 110.737  39.522  0.00  0.00            
ATOM   1046  H   LYS X  65      78.526 109.770  39.534  0.00  0.00            
ATOM   1047  CA  LYS X  65      78.841 111.435  38.224  0.00  0.00            
ATOM   1048  HA  LYS X  65      79.839 111.843  38.070  0.00  0.00            
ATOM   1049  CB  LYS X  65      78.543 110.452  37.083  0.00  0.00            
ATOM   1050  HB2 LYS X  65      77.607 109.930  37.286  0.00  0.00            
ATOM   1051  HB3 LYS X  65      78.423 111.020  36.159  0.00  0.00            
ATOM   1052  CG  LYS X  65      79.670 109.436  36.859  0.00  0.00            
ATOM   1053  HG2 LYS X  65      80.593 109.969  36.634  0.00  0.00            
ATOM   1054  HG3 LYS X  65      79.812 108.827  37.753  0.00  0.00            
ATOM   1055  CD  LYS X  65      79.305 108.533  35.679  0.00  0.00            
ATOM   1056  HD2 LYS X  65      78.404 107.979  35.937  0.00  0.00            
ATOM   1057  HD3 LYS X  65      79.100 109.151  34.804  0.00  0.00            
ATOM   1058  CE  LYS X  65      80.437 107.562  35.336  0.00  0.00            
ATOM   1059  HE2 LYS X  65      81.295 108.140  34.981  0.00  0.00            
ATOM   1060  HE3 LYS X  65      80.736 107.018  36.235  0.00  0.00            
ATOM   1061  NZ  LYS X  65      79.998 106.608  34.291  0.00  0.00            
ATOM   1062  HZ1 LYS X  65      79.538 107.093  33.523  0.00  0.00            
ATOM   1063  HZ2 LYS X  65      80.776 106.085  33.908  0.00  0.00            
ATOM   1064  HZ3 LYS X  65      79.306 105.959  34.672  0.00  0.00            
ATOM   1065  C   LYS X  65      77.868 112.619  38.162  0.00  0.00            
ATOM   1066  O   LYS X  65      76.865 112.675  38.875  0.00  0.00            
ATOM   1067  N   GLU X  66      78.165 113.571  37.278  0.00  0.00            
ATOM   1068  H   GLU X  66      78.937 113.408  36.644  0.00  0.00            
ATOM   1069  CA  GLU X  66      77.467 114.857  37.201  0.00  0.00            
ATOM   1070  HA  GLU X  66      77.592 115.355  38.165  0.00  0.00            
ATOM   1071  CB  GLU X  66      78.127 115.738  36.133  0.00  0.00            
ATOM   1072  HB2 GLU X  66      79.199 115.763  36.324  0.00  0.00            
ATOM   1073  HB3 GLU X  66      77.958 115.295  35.150  0.00  0.00            
ATOM   1074  CG  GLU X  66      77.596 117.180  36.139  0.00  0.00            
ATOM   1075  HG2 GLU X  66      76.541 117.179  35.859  0.00  0.00            
ATOM   1076  HG3 GLU X  66      77.683 117.581  37.150  0.00  0.00            
ATOM   1077  CD  GLU X  66      78.362 118.095  35.177  0.00  0.00            
ATOM   1078  OE1 GLU X  66      78.134 119.327  35.201  0.00  0.00            
ATOM   1079  OE2 GLU X  66      79.176 117.607  34.354  0.00  0.00            
ATOM   1080  C   GLU X  66      75.961 114.692  36.947  0.00  0.00            
ATOM   1081  O   GLU X  66      75.530 113.891  36.107  0.00  0.00            
ATOM   1082  N   GLY X  67      75.157 115.446  37.699  0.00  0.00            
ATOM   1083  H   GLY X  67      75.577 116.104  38.349  0.00  0.00            
ATOM   1084  CA  GLY X  67      73.699 115.347  37.690  0.00  0.00            
ATOM   1085  HA2 GLY X  67      73.283 116.277  38.076  0.00  0.00            
ATOM   1086  HA3 GLY X  67      73.367 115.229  36.660  0.00  0.00            
ATOM   1087  C   GLY X  67      73.119 114.184  38.508  0.00  0.00            
ATOM   1088  O   GLY X  67      71.907 114.173  38.728  0.00  0.00            
ATOM   1089  N   ASN X  68      73.953 113.249  38.990  0.00  0.00            
ATOM   1090  H   ASN X  68      74.941 113.342  38.775  0.00  0.00            
ATOM   1091  CA  ASN X  68      73.578 112.076  39.796  0.00  0.00            
ATOM   1092  HA  ASN X  68      74.455 111.429  39.819  0.00  0.00            
ATOM   1093  CB  ASN X  68      73.295 112.496  41.255  0.00  0.00            
ATOM   1094  HB2 ASN X  68      72.384 113.094  41.288  0.00  0.00            
ATOM   1095  HB3 ASN X  68      73.129 111.600  41.852  0.00  0.00            
ATOM   1096  CG  ASN X  68      74.420 113.288  41.897  0.00  0.00            
ATOM   1097  OD1 ASN X  68      74.275 114.467  42.212  0.00  0.00            
ATOM   1098  ND2 ASN X  68      75.564 112.682  42.113  0.00  0.00            
ATOM   1099 HD21 ASN X  68      76.320 113.194  42.551  0.00  0.00            
ATOM   1100 HD22 ASN X  68      75.706 111.727  41.801  0.00  0.00            
ATOM   1101  C   ASN X  68      72.462 111.223  39.150  0.00  0.00            
ATOM   1102  O   ASN X  68      71.459 110.890  39.784  0.00  0.00            
ATOM   1103  N   ASP X  69      72.597 110.917  37.856  0.00  0.00            
ATOM   1104  H   ASP X  69      73.479 111.113  37.405  0.00  0.00            
ATOM   1105  CA  ASP X  69      71.539 110.289  37.055  0.00  0.00            
ATOM   1106  HA  ASP X  69      70.594 110.752  37.342  0.00  0.00            
ATOM   1107  CB  ASP X  69      71.740 110.582  35.558  0.00  0.00            
ATOM   1108  HB2 ASP X  69      70.836 110.275  35.028  0.00  0.00            
ATOM   1109  HB3 ASP X  69      71.845 111.660  35.422  0.00  0.00            
ATOM   1110  CG  ASP X  69      72.942 109.890  34.907  0.00  0.00            
ATOM   1111  OD1 ASP X  69      73.946 109.565  35.575  0.00  0.00            
ATOM   1112  OD2 ASP X  69      72.896 109.659  33.678  0.00  0.00            
ATOM   1113  C   ASP X  69      71.372 108.775  37.290  0.00  0.00            
ATOM   1114  O   ASP X  69      70.319 108.231  36.938  0.00  0.00            
ATOM   1115  N   LEU X  70      72.351 108.080  37.888  0.00  0.00            
ATOM   1116  H   LEU X  70      73.213 108.564  38.129  0.00  0.00            
ATOM   1117  CA  LEU X  70      72.220 106.656  38.219  0.00  0.00            
ATOM   1118  HA  LEU X  70      72.058 106.119  37.284  0.00  0.00            
ATOM   1119  CB  LEU X  70      73.511 106.123  38.870  0.00  0.00            
ATOM   1120  HB2 LEU X  70      74.361 106.329  38.218  0.00  0.00            
ATOM   1121  HB3 LEU X  70      73.664 106.663  39.805  0.00  0.00            
ATOM   1122  CG  LEU X  70      73.456 104.609  39.176  0.00  0.00            
ATOM   1123  HG  LEU X  70      72.528 104.368  39.693  0.00  0.00            
ATOM   1124  CD1 LEU X  70      73.528 103.772  37.896  0.00  0.00            
ATOM   1125 HD11 LEU X  70      74.434 104.015  37.341  0.00  0.00            
ATOM   1126 HD12 LEU X  70      73.538 102.712  38.148  0.00  0.00            
ATOM   1127 HD13 LEU X  70      72.659 103.962  37.268  0.00  0.00            
ATOM   1128  CD2 LEU X  70      74.604 104.198  40.096  0.00  0.00            
ATOM   1129 HD21 LEU X  70      75.559 104.450  39.645  0.00  0.00            
ATOM   1130 HD22 LEU X  70      74.517 104.721  41.046  0.00  0.00            
ATOM   1131 HD23 LEU X  70      74.564 103.125  40.281  0.00  0.00            
ATOM   1132  C   LEU X  70      70.999 106.430  39.126  0.00  0.00            
ATOM   1133  O   LEU X  70      70.906 106.987  40.221  0.00  0.00            
ATOM   1134  N   THR X  71      70.052 105.615  38.659  0.00  0.00            
ATOM   1135  H   THR X  71      70.178 105.221  37.732  0.00  0.00            
ATOM   1136  CA  THR X  71      68.741 105.449  39.310  0.00  0.00            
ATOM   1137  HA  THR X  71      68.759 105.904  40.299  0.00  0.00            
ATOM   1138  CB  THR X  71      67.665 106.189  38.500  0.00  0.00            
ATOM   1139  HB  THR X  71      67.623 105.774  37.492  0.00  0.00            
ATOM   1140  CG2 THR X  71      66.270 106.125  39.121  0.00  0.00            
ATOM   1141 HG21 THR X  71      65.580 106.727  38.530  0.00  0.00            
ATOM   1142 HG22 THR X  71      65.909 105.098  39.127  0.00  0.00            
ATOM   1143 HG23 THR X  71      66.299 106.505  40.143  0.00  0.00            
ATOM   1144  OG1 THR X  71      67.999 107.558  38.421  0.00  0.00            
ATOM   1145  HG1 THR X  71      68.871 107.635  37.996  0.00  0.00            
ATOM   1146  C   THR X  71      68.380 103.982  39.533  0.00  0.00            
ATOM   1147  O   THR X  71      67.911 103.644  40.618  0.00  0.00            
ATOM   1148  N   TYR X  72      68.660 103.099  38.569  0.00  0.00            
ATOM   1149  H   TYR X  72      69.099 103.430  37.717  0.00  0.00            
ATOM   1150  CA  TYR X  72      68.340 101.668  38.652  0.00  0.00            
ATOM   1151  HA  TYR X  72      67.957 101.439  39.647  0.00  0.00            
ATOM   1152  CB  TYR X  72      67.244 101.305  37.631  0.00  0.00            
ATOM   1153  HB2 TYR X  72      67.698 101.288  36.643  0.00  0.00            
ATOM   1154  HB3 TYR X  72      66.904 100.289  37.837  0.00  0.00            
ATOM   1155  CG  TYR X  72      66.030 102.219  37.551  0.00  0.00            
ATOM   1156  CD1 TYR X  72      66.025 103.294  36.637  0.00  0.00            
ATOM   1157  HD1 TYR X  72      66.893 103.488  36.022  0.00  0.00            
ATOM   1158  CE1 TYR X  72      64.883 104.107  36.502  0.00  0.00            
ATOM   1159  HE1 TYR X  72      64.882 104.921  35.792  0.00  0.00            
ATOM   1160  CZ  TYR X  72      63.734 103.846  37.280  0.00  0.00            
ATOM   1161  OH  TYR X  72      62.619 104.612  37.138  0.00  0.00            
ATOM   1162  HH  TYR X  72      62.779 105.396  36.578  0.00  0.00            
ATOM   1163  CE2 TYR X  72      63.739 102.771  38.195  0.00  0.00            
ATOM   1164  HE2 TYR X  72      62.855 102.576  38.787  0.00  0.00            
ATOM   1165  CD2 TYR X  72      64.884 101.959  38.329  0.00  0.00            
ATOM   1166  HD2 TYR X  72      64.873 101.131  39.023  0.00  0.00            
ATOM   1167  C   TYR X  72      69.583 100.795  38.420  0.00  0.00            
ATOM   1168  O   TYR X  72      70.359 101.049  37.498  0.00  0.00            
ATOM   1169  N   VAL X  73      69.747  99.722  39.194  0.00  0.00            
ATOM   1170  H   VAL X  73      69.139  99.601  40.001  0.00  0.00            
ATOM   1171  CA  VAL X  73      70.775  98.692  38.973  0.00  0.00            
ATOM   1172  HA  VAL X  73      71.153  98.793  37.961  0.00  0.00            
ATOM   1173  CB  VAL X  73      71.977  98.869  39.926  0.00  0.00            
ATOM   1174  HB  VAL X  73      71.613  98.881  40.950  0.00  0.00            
ATOM   1175  CG1 VAL X  73      73.006  97.736  39.801  0.00  0.00            
ATOM   1176 HG11 VAL X  73      73.344  97.652  38.768  0.00  0.00            
ATOM   1177 HG12 VAL X  73      73.860  97.942  40.446  0.00  0.00            
ATOM   1178 HG13 VAL X  73      72.569  96.790  40.119  0.00  0.00            
ATOM   1179  CG2 VAL X  73      72.719 100.187  39.662  0.00  0.00            
ATOM   1180 HG21 VAL X  73      73.559 100.288  40.348  0.00  0.00            
ATOM   1181 HG22 VAL X  73      73.084 100.209  38.635  0.00  0.00            
ATOM   1182 HG23 VAL X  73      72.049 101.032  39.817  0.00  0.00            
ATOM   1183  C   VAL X  73      70.157  97.299  39.090  0.00  0.00            
ATOM   1184  O   VAL X  73      69.421  97.020  40.037  0.00  0.00            
ATOM   1185  N   LEU X  74      70.475  96.413  38.142  0.00  0.00            
ATOM   1186  H   LEU X  74      71.098  96.711  37.397  0.00  0.00            
ATOM   1187  CA  LEU X  74      70.092  94.999  38.191  0.00  0.00            
ATOM   1188  HA  LEU X  74      69.612  94.811  39.148  0.00  0.00            
ATOM   1189  CB  LEU X  74      69.034  94.693  37.113  0.00  0.00            
ATOM   1190  HB2 LEU X  74      68.149  95.284  37.351  0.00  0.00            
ATOM   1191  HB3 LEU X  74      69.400  95.022  36.139  0.00  0.00            
ATOM   1192  CG  LEU X  74      68.643  93.199  37.043  0.00  0.00            
ATOM   1193  HG  LEU X  74      68.884  92.706  37.984  0.00  0.00            
ATOM   1194  CD1 LEU X  74      67.146  93.023  36.816  0.00  0.00            
ATOM   1195 HD11 LEU X  74      66.909  91.966  36.690  0.00  0.00            
ATOM   1196 HD12 LEU X  74      66.620  93.381  37.696  0.00  0.00            
ATOM   1197 HD13 LEU X  74      66.824  93.573  35.931  0.00  0.00            
ATOM   1198  CD2 LEU X  74      69.370  92.487  35.905  0.00  0.00            
ATOM   1199 HD21 LEU X  74      69.155  91.421  35.955  0.00  0.00            
ATOM   1200 HD22 LEU X  74      69.044  92.879  34.942  0.00  0.00            
ATOM   1201 HD23 LEU X  74      70.443  92.629  36.008  0.00  0.00            
ATOM   1202  C   LEU X  74      71.324  94.088  38.134  0.00  0.00            
ATOM   1203  O   LEU X  74      72.205  94.273  37.295  0.00  0.00            
ATOM   1204  N   LEU X  75      71.365  93.098  39.027  0.00  0.00            
ATOM   1205  H   LEU X  75      70.598  93.037  39.690  0.00  0.00            
ATOM   1206  CA  LEU X  75      72.386  92.052  39.088  0.00  0.00            
ATOM   1207  HA  LEU X  75      73.306  92.425  38.635  0.00  0.00            
ATOM   1208  CB  LEU X  75      72.674  91.708  40.565  0.00  0.00            
ATOM   1209  HB2 LEU X  75      71.807  91.183  40.969  0.00  0.00            
ATOM   1210  HB3 LEU X  75      73.520  91.021  40.599  0.00  0.00            
ATOM   1211  CG  LEU X  75      72.964  92.911  41.490  0.00  0.00            
ATOM   1212  HG  LEU X  75      72.083  93.550  41.547  0.00  0.00            
ATOM   1213  CD1 LEU X  75      73.273  92.421  42.903  0.00  0.00            
ATOM   1214 HD11 LEU X  75      74.156  91.785  42.903  0.00  0.00            
ATOM   1215 HD12 LEU X  75      73.436  93.274  43.561  0.00  0.00            
ATOM   1216 HD13 LEU X  75      72.418  91.860  43.281  0.00  0.00            
ATOM   1217  CD2 LEU X  75      74.145  93.758  41.012  0.00  0.00            
ATOM   1218 HD21 LEU X  75      73.879  94.245  40.075  0.00  0.00            
ATOM   1219 HD22 LEU X  75      74.365  94.533  41.746  0.00  0.00            
ATOM   1220 HD23 LEU X  75      75.025  93.134  40.865  0.00  0.00            
ATOM   1221  C   LEU X  75      71.941  90.804  38.300  0.00  0.00            
ATOM   1222  O   LEU X  75      70.784  90.389  38.399  0.00  0.00            
ATOM   1223  N   VAL X  76      72.860  90.180  37.557  0.00  0.00            
ATOM   1224  H   VAL X  76      73.763  90.630  37.444  0.00  0.00            
ATOM   1225  CA  VAL X  76      72.617  88.931  36.807  0.00  0.00            
ATOM   1226  HA  VAL X  76      71.576  88.632  36.941  0.00  0.00            
ATOM   1227  CB  VAL X  76      72.823  89.140  35.294  0.00  0.00            
ATOM   1228  HB  VAL X  76      73.822  89.532  35.116  0.00  0.00            
ATOM   1229  CG1 VAL X  76      72.663  87.838  34.500  0.00  0.00            
ATOM   1230 HG11 VAL X  76      73.461  87.138  34.748  0.00  0.00            
ATOM   1231 HG12 VAL X  76      71.704  87.379  34.733  0.00  0.00            
ATOM   1232 HG13 VAL X  76      72.718  88.041  33.431  0.00  0.00            
ATOM   1233  CG2 VAL X  76      71.807  90.151  34.753  0.00  0.00            
ATOM   1234 HG21 VAL X  76      71.921  90.266  33.678  0.00  0.00            
ATOM   1235 HG22 VAL X  76      70.793  89.818  34.975  0.00  0.00            
ATOM   1236 HG23 VAL X  76      71.981  91.118  35.219  0.00  0.00            
ATOM   1237  C   VAL X  76      73.479  87.786  37.342  0.00  0.00            
ATOM   1238  O   VAL X  76      74.691  87.753  37.118  0.00  0.00            
ATOM   1239  N   GLY X  77      72.832  86.843  38.030  0.00  0.00            
ATOM   1240  H   GLY X  77      71.842  86.987  38.211  0.00  0.00            
ATOM   1241  CA  GLY X  77      73.436  85.638  38.602  0.00  0.00            
ATOM   1242  HA2 GLY X  77      73.253  84.797  37.935  0.00  0.00            
ATOM   1243  HA3 GLY X  77      74.514  85.768  38.691  0.00  0.00            
ATOM   1244  C   GLY X  77      72.885  85.300  39.991  0.00  0.00            
ATOM   1245  O   GLY X  77      72.370  86.163  40.705  0.00  0.00            
ATOM   1246  N   ASP X  78      73.015  84.040  40.407  0.00  0.00            
ATOM   1247  H   ASP X  78      73.393  83.351  39.767  0.00  0.00            
ATOM   1248  CA  ASP X  78      72.885  83.654  41.820  0.00  0.00            
ATOM   1249  HA  ASP X  78      71.933  84.024  42.203  0.00  0.00            
ATOM   1250  CB  ASP X  78      72.869  82.117  41.910  0.00  0.00            
ATOM   1251  HB2 ASP X  78      72.036  81.734  41.318  0.00  0.00            
ATOM   1252  HB3 ASP X  78      73.798  81.728  41.493  0.00  0.00            
ATOM   1253  CG  ASP X  78      72.718  81.615  43.346  0.00  0.00            
ATOM   1254  OD1 ASP X  78      73.624  80.905  43.839  0.00  0.00            
ATOM   1255  OD2 ASP X  78      71.758  82.017  44.041  0.00  0.00            
ATOM   1256  C   ASP X  78      74.016  84.268  42.688  0.00  0.00            
ATOM   1257  O   ASP X  78      74.998  84.807  42.168  0.00  0.00            
ATOM   1258  N   HIE X  79      73.917  84.148  44.018  0.00  0.00            
ATOM   1259  H   HIE X  79      73.099  83.668  44.380  0.00  0.00            
ATOM   1260  CA  HIE X  79      74.959  84.542  44.984  0.00  0.00            
ATOM   1261  HA  HIE X  79      75.041  85.629  45.003  0.00  0.00            
ATOM   1262  CB  HIE X  79      74.512  84.076  46.380  0.00  0.00            
ATOM   1263  HB2 HIE X  79      73.527  84.486  46.596  0.00  0.00            
ATOM   1264  HB3 HIE X  79      74.420  82.991  46.369  0.00  0.00            
ATOM   1265  CG  HIE X  79      75.423  84.462  47.520  0.00  0.00            
ATOM   1266  ND1 HIE X  79      75.672  85.762  47.967  0.00  0.00            
ATOM   1267  CE1 HIE X  79      76.462  85.634  49.048  0.00  0.00            
ATOM   1268  HE1 HIE X  79      76.848  86.458  49.637  0.00  0.00            
ATOM   1269  NE2 HIE X  79      76.695  84.337  49.308  0.00  0.00            
ATOM   1270  HE2 HIE X  79      77.227  83.978  50.101  0.00  0.00            
ATOM   1271  CD2 HIE X  79      76.051  83.584  48.354  0.00  0.00            
ATOM   1272  HD2 HIE X  79      76.020  82.507  48.291  0.00  0.00            
ATOM   1273  C   HIE X  79      76.356  83.995  44.632  0.00  0.00            
ATOM   1274  O   HIE X  79      77.348  84.699  44.819  0.00  0.00            
ATOM   1275  N   LYS X  80      76.451  82.785  44.052  0.00  0.00            
ATOM   1276  H   LYS X  80      75.597  82.251  43.931  0.00  0.00            
ATOM   1277  CA  LYS X  80      77.720  82.190  43.579  0.00  0.00            
ATOM   1278  HA  LYS X  80      78.439  82.195  44.400  0.00  0.00            
ATOM   1279  CB  LYS X  80      77.491  80.731  43.150  0.00  0.00            
ATOM   1280  HB2 LYS X  80      76.671  80.677  42.430  0.00  0.00            
ATOM   1281  HB3 LYS X  80      78.394  80.381  42.655  0.00  0.00            
ATOM   1282  CG  LYS X  80      77.197  79.801  44.339  0.00  0.00            
ATOM   1283  HG2 LYS X  80      77.911  79.988  45.138  0.00  0.00            
ATOM   1284  HG3 LYS X  80      76.199  80.022  44.721  0.00  0.00            
ATOM   1285  CD  LYS X  80      77.256  78.315  43.948  0.00  0.00            
ATOM   1286  HD2 LYS X  80      76.879  77.725  44.778  0.00  0.00            
ATOM   1287  HD3 LYS X  80      76.588  78.154  43.099  0.00  0.00            
ATOM   1288  CE  LYS X  80      78.656  77.798  43.573  0.00  0.00            
ATOM   1289  HE2 LYS X  80      78.536  76.819  43.100  0.00  0.00            
ATOM   1290  HE3 LYS X  80      79.106  78.463  42.831  0.00  0.00            
ATOM   1291  NZ  LYS X  80      79.563  77.650  44.740  0.00  0.00            
ATOM   1292  HZ1 LYS X  80      80.499  77.401  44.427  0.00  0.00            
ATOM   1293  HZ2 LYS X  80      79.658  78.512  45.271  0.00  0.00            
ATOM   1294  HZ3 LYS X  80      79.253  76.922  45.379  0.00  0.00            
ATOM   1295  C   LYS X  80      78.400  82.958  42.433  0.00  0.00            
ATOM   1296  O   LYS X  80      79.629  82.955  42.351  0.00  0.00            
ATOM   1297  N   ASP X  81      77.641  83.630  41.568  0.00  0.00            
ATOM   1298  H   ASP X  81      76.641  83.641  41.725  0.00  0.00            
ATOM   1299  CA  ASP X  81      78.180  84.453  40.472  0.00  0.00            
ATOM   1300  HA  ASP X  81      79.181  84.102  40.211  0.00  0.00            
ATOM   1301  CB  ASP X  81      77.302  84.286  39.220  0.00  0.00            
ATOM   1302  HB2 ASP X  81      76.258  84.449  39.492  0.00  0.00            
ATOM   1303  HB3 ASP X  81      77.580  85.049  38.496  0.00  0.00            
ATOM   1304  CG  ASP X  81      77.448  82.918  38.538  0.00  0.00            
ATOM   1305  OD1 ASP X  81      78.530  82.290  38.601  0.00  0.00            
ATOM   1306  OD2 ASP X  81      76.463  82.447  37.920  0.00  0.00            
ATOM   1307  C   ASP X  81      78.340  85.931  40.875  0.00  0.00            
ATOM   1308  O   ASP X  81      79.382  86.530  40.597  0.00  0.00            
ATOM   1309  N   ILE X  82      77.373  86.509  41.600  0.00  0.00            
ATOM   1310  H   ILE X  82      76.555  85.951  41.829  0.00  0.00            
ATOM   1311  CA  ILE X  82      77.439  87.886  42.127  0.00  0.00            
ATOM   1312  HA  ILE X  82      78.467  88.239  42.067  0.00  0.00            
ATOM   1313  CB  ILE X  82      76.594  88.862  41.265  0.00  0.00            
ATOM   1314  HB  ILE X  82      75.555  88.528  41.277  0.00  0.00            
ATOM   1315  CG2 ILE X  82      76.649  90.281  41.866  0.00  0.00            
ATOM   1316 HG21 ILE X  82      76.347  90.286  42.913  0.00  0.00            
ATOM   1317 HG22 ILE X  82      77.661  90.677  41.780  0.00  0.00            
ATOM   1318 HG23 ILE X  82      75.964  90.941  41.337  0.00  0.00            
ATOM   1319  CG1 ILE X  82      77.074  88.881  39.793  0.00  0.00            
ATOM   1320 HG12 ILE X  82      78.144  89.091  39.761  0.00  0.00            
ATOM   1321 HG13 ILE X  82      76.910  87.895  39.358  0.00  0.00            
ATOM   1322  CD1 ILE X  82      76.352  89.896  38.897  0.00  0.00            
ATOM   1323 HD11 ILE X  82      75.274  89.780  39.001  0.00  0.00            
ATOM   1324 HD12 ILE X  82      76.638  90.913  39.163  0.00  0.00            
ATOM   1325 HD13 ILE X  82      76.630  89.724  37.859  0.00  0.00            
ATOM   1326  C   ILE X  82      76.995  87.893  43.603  0.00  0.00            
ATOM   1327  O   ILE X  82      75.803  87.692  43.856  0.00  0.00            
ATOM   1328  N   PRO X  83      77.882  88.162  44.583  0.00  0.00            
ATOM   1329  CD  PRO X  83      79.320  88.348  44.433  0.00  0.00            
ATOM   1330  HD2 PRO X  83      79.525  89.385  44.167  0.00  0.00            
ATOM   1331  HD3 PRO X  83      79.739  87.676  43.684  0.00  0.00            
ATOM   1332  CG  PRO X  83      79.935  88.035  45.794  0.00  0.00            
ATOM   1333  HG2 PRO X  83      80.844  88.610  45.970  0.00  0.00            
ATOM   1334  HG3 PRO X  83      80.140  86.969  45.872  0.00  0.00            
ATOM   1335  CB  PRO X  83      78.827  88.413  46.771  0.00  0.00            
ATOM   1336  HB2 PRO X  83      78.897  89.480  46.992  0.00  0.00            
ATOM   1337  HB3 PRO X  83      78.889  87.831  47.691  0.00  0.00            
ATOM   1338  CA  PRO X  83      77.531  88.114  46.004  0.00  0.00            
ATOM   1339  HA  PRO X  83      77.214  87.097  46.237  0.00  0.00            
ATOM   1340  C   PRO X  83      76.432  89.098  46.436  0.00  0.00            
ATOM   1341  O   PRO X  83      76.294  90.191  45.881  0.00  0.00            
ATOM   1342  N   ALA X  84      75.710  88.739  47.496  0.00  0.00            
ATOM   1343  H   ALA X  84      75.801  87.776  47.800  0.00  0.00            
ATOM   1344  CA  ALA X  84      75.196  89.674  48.503  0.00  0.00            
ATOM   1345  HA  ALA X  84      74.955  90.631  48.041  0.00  0.00            
ATOM   1346  CB  ALA X  84      73.911  89.083  49.092  0.00  0.00            
ATOM   1347  HB1 ALA X  84      73.110  89.147  48.359  0.00  0.00            
ATOM   1348  HB2 ALA X  84      74.072  88.039  49.361  0.00  0.00            
ATOM   1349  HB3 ALA X  84      73.616  89.635  49.984  0.00  0.00            
ATOM   1350  C   ALA X  84      76.254  89.926  49.602  0.00  0.00            
ATOM   1351  O   ALA X  84      77.165  89.112  49.789  0.00  0.00            
ATOM   1352  N   LYS X  85      76.127  91.019  50.367  0.00  0.00            
ATOM   1353  H   LYS X  85      75.330  91.629  50.209  0.00  0.00            
ATOM   1354  CA  LYS X  85      76.927  91.262  51.581  0.00  0.00            
ATOM   1355  HA  LYS X  85      77.972  91.027  51.370  0.00  0.00            
ATOM   1356  CB  LYS X  85      76.827  92.756  51.950  0.00  0.00            
ATOM   1357  HB2 LYS X  85      77.061  93.343  51.062  0.00  0.00            
ATOM   1358  HB3 LYS X  85      75.802  92.987  52.241  0.00  0.00            
ATOM   1359  CG  LYS X  85      77.779  93.200  53.074  0.00  0.00            
ATOM   1360  HG2 LYS X  85      77.502  92.695  54.001  0.00  0.00            
ATOM   1361  HG3 LYS X  85      78.802  92.926  52.814  0.00  0.00            
ATOM   1362  CD  LYS X  85      77.698  94.724  53.277  0.00  0.00            
ATOM   1363  HD2 LYS X  85      78.053  95.230  52.381  0.00  0.00            
ATOM   1364  HD3 LYS X  85      76.660  95.013  53.437  0.00  0.00            
ATOM   1365  CE  LYS X  85      78.536  95.178  54.477  0.00  0.00            
ATOM   1366  HE2 LYS X  85      78.252  94.570  55.338  0.00  0.00            
ATOM   1367  HE3 LYS X  85      79.595  95.000  54.265  0.00  0.00            
ATOM   1368  NZ  LYS X  85      78.305  96.606  54.800  0.00  0.00            
ATOM   1369  HZ1 LYS X  85      77.315  96.798  54.924  0.00  0.00            
ATOM   1370  HZ2 LYS X  85      78.764  96.876  55.664  0.00  0.00            
ATOM   1371  HZ3 LYS X  85      78.641  97.228  54.066  0.00  0.00            
ATOM   1372  C   LYS X  85      76.443  90.336  52.705  0.00  0.00            
ATOM   1373  O   LYS X  85      75.239  90.254  52.953  0.00  0.00            
ATOM   1374  N   ILE X  86      77.366  89.647  53.381  0.00  0.00            
ATOM   1375  H   ILE X  86      78.338  89.738  53.097  0.00  0.00            
ATOM   1376  CA  ILE X  86      77.073  88.701  54.477  0.00  0.00            
ATOM   1377  HA  ILE X  86      76.103  88.990  54.870  0.00  0.00            
ATOM   1378  CB  ILE X  86      76.897  87.260  53.927  0.00  0.00            
ATOM   1379  HB  ILE X  86      76.303  87.338  53.014  0.00  0.00            
ATOM   1380  CG2 ILE X  86      78.237  86.610  53.538  0.00  0.00            
ATOM   1381 HG21 ILE X  86      78.787  87.267  52.865  0.00  0.00            
ATOM   1382 HG22 ILE X  86      78.842  86.417  54.424  0.00  0.00            
ATOM   1383 HG23 ILE X  86      78.062  85.670  53.016  0.00  0.00            
ATOM   1384  CG1 ILE X  86      76.077  86.383  54.904  0.00  0.00            
ATOM   1385 HG12 ILE X  86      76.615  86.242  55.838  0.00  0.00            
ATOM   1386 HG13 ILE X  86      75.145  86.902  55.131  0.00  0.00            
ATOM   1387  CD1 ILE X  86      75.719  84.993  54.366  0.00  0.00            
ATOM   1388 HD11 ILE X  86      75.263  85.074  53.381  0.00  0.00            
ATOM   1389 HD12 ILE X  86      76.611  84.370  54.302  0.00  0.00            
ATOM   1390 HD13 ILE X  86      75.014  84.520  55.049  0.00  0.00            
ATOM   1391  C   ILE X  86      78.035  88.864  55.677  0.00  0.00            
ATOM   1392  O   ILE X  86      78.217  87.964  56.499  0.00  0.00            
ATOM   1393  N   THR X  87      78.643  90.047  55.807  0.00  0.00            
ATOM   1394  H   THR X  87      78.466  90.747  55.105  0.00  0.00            
ATOM   1395  CA  THR X  87      79.422  90.472  56.985  0.00  0.00            
ATOM   1396  HA  THR X  87      80.227  89.752  57.135  0.00  0.00            
ATOM   1397  CB  THR X  87      80.054  91.855  56.727  0.00  0.00            
ATOM   1398  HB  THR X  87      80.670  92.135  57.579  0.00  0.00            
ATOM   1399  CG2 THR X  87      80.944  91.885  55.484  0.00  0.00            
ATOM   1400 HG21 THR X  87      81.697  91.101  55.550  0.00  0.00            
ATOM   1401 HG22 THR X  87      80.351  91.738  54.582  0.00  0.00            
ATOM   1402 HG23 THR X  87      81.445  92.851  55.421  0.00  0.00            
ATOM   1403  OG1 THR X  87      79.064  92.839  56.549  0.00  0.00            
ATOM   1404  HG1 THR X  87      78.883  93.234  57.427  0.00  0.00            
ATOM   1405  C   THR X  87      78.552  90.491  58.262  0.00  0.00            
ATOM   1406  O   THR X  87      77.322  90.427  58.163  0.00  0.00            
ATOM   1407  N   PRO X  88      79.129  90.575  59.481  0.00  0.00            
ATOM   1408  CD  PRO X  88      80.556  90.611  59.780  0.00  0.00            
ATOM   1409  HD2 PRO X  88      80.921  91.634  59.686  0.00  0.00            
ATOM   1410  HD3 PRO X  88      81.126  89.943  59.136  0.00  0.00            
ATOM   1411  CG  PRO X  88      80.681  90.164  61.236  0.00  0.00            
ATOM   1412  HG2 PRO X  88      81.565  90.583  61.715  0.00  0.00            
ATOM   1413  HG3 PRO X  88      80.695  89.074  61.290  0.00  0.00            
ATOM   1414  CB  PRO X  88      79.390  90.700  61.851  0.00  0.00            
ATOM   1415  HB2 PRO X  88      79.487  91.773  62.032  0.00  0.00            
ATOM   1416  HB3 PRO X  88      79.130  90.174  62.771  0.00  0.00            
ATOM   1417  CA  PRO X  88      78.378  90.432  60.733  0.00  0.00            
ATOM   1418  HA  PRO X  88      78.072  89.391  60.810  0.00  0.00            
ATOM   1419  C   PRO X  88      77.125  91.317  60.823  0.00  0.00            
ATOM   1420  O   PRO X  88      77.197  92.546  60.706  0.00  0.00            
ATOM   1421  N   GLY X  89      75.967  90.674  61.009  0.00  0.00            
ATOM   1422  H   GLY X  89      75.998  89.667  61.096  0.00  0.00            
ATOM   1423  CA  GLY X  89      74.644  91.309  61.062  0.00  0.00            
ATOM   1424  HA2 GLY X  89      73.957  90.623  61.557  0.00  0.00            
ATOM   1425  HA3 GLY X  89      74.710  92.211  61.672  0.00  0.00            
ATOM   1426  C   GLY X  89      74.014  91.695  59.711  0.00  0.00            
ATOM   1427  O   GLY X  89      72.963  92.338  59.722  0.00  0.00            
ATOM   1428  N   ILE X  90      74.616  91.345  58.568  0.00  0.00            
ATOM   1429  H   ILE X  90      75.496  90.840  58.622  0.00  0.00            
ATOM   1430  CA  ILE X  90      74.149  91.686  57.207  0.00  0.00            
ATOM   1431  HA  ILE X  90      73.204  92.225  57.280  0.00  0.00            
ATOM   1432  CB  ILE X  90      75.172  92.610  56.496  0.00  0.00            
ATOM   1433  HB  ILE X  90      76.061  92.014  56.284  0.00  0.00            
ATOM   1434  CG2 ILE X  90      74.625  93.105  55.144  0.00  0.00            
ATOM   1435 HG21 ILE X  90      75.263  93.894  54.754  0.00  0.00            
ATOM   1436 HG22 ILE X  90      74.609  92.294  54.420  0.00  0.00            
ATOM   1437 HG23 ILE X  90      73.620  93.505  55.255  0.00  0.00            
ATOM   1438  CG1 ILE X  90      75.649  93.816  57.342  0.00  0.00            
ATOM   1439 HG12 ILE X  90      76.108  93.452  58.260  0.00  0.00            
ATOM   1440 HG13 ILE X  90      76.431  94.337  56.790  0.00  0.00            
ATOM   1441  CD1 ILE X  90      74.573  94.844  57.715  0.00  0.00            
ATOM   1442 HD11 ILE X  90      75.013  95.610  58.352  0.00  0.00            
ATOM   1443 HD12 ILE X  90      74.182  95.322  56.818  0.00  0.00            
ATOM   1444 HD13 ILE X  90      73.760  94.367  58.256  0.00  0.00            
ATOM   1445  C   ILE X  90      73.882  90.408  56.387  0.00  0.00            
ATOM   1446  O   ILE X  90      74.538  89.387  56.610  0.00  0.00            
ATOM   1447  N   LYS X  91      72.916  90.447  55.455  0.00  0.00            
ATOM   1448  H   LYS X  91      72.376  91.305  55.378  0.00  0.00            
ATOM   1449  CA  LYS X  91      72.523  89.334  54.566  0.00  0.00            
ATOM   1450  HA  LYS X  91      73.435  88.854  54.208  0.00  0.00            
ATOM   1451  CB  LYS X  91      71.720  88.310  55.405  0.00  0.00            
ATOM   1452  HB2 LYS X  91      72.175  88.209  56.392  0.00  0.00            
ATOM   1453  HB3 LYS X  91      70.705  88.680  55.552  0.00  0.00            
ATOM   1454  CG  LYS X  91      71.674  86.905  54.784  0.00  0.00            
ATOM   1455  HG2 LYS X  91      71.254  86.952  53.780  0.00  0.00            
ATOM   1456  HG3 LYS X  91      72.687  86.505  54.726  0.00  0.00            
ATOM   1457  CD  LYS X  91      70.811  85.973  55.642  0.00  0.00            
ATOM   1458  HD2 LYS X  91      71.243  85.884  56.641  0.00  0.00            
ATOM   1459  HD3 LYS X  91      69.809  86.398  55.725  0.00  0.00            
ATOM   1460  CE  LYS X  91      70.724  84.587  54.999  0.00  0.00            
ATOM   1461  HE2 LYS X  91      70.395  84.697  53.961  0.00  0.00            
ATOM   1462  HE3 LYS X  91      71.713  84.123  54.997  0.00  0.00            
ATOM   1463  NZ  LYS X  91      69.762  83.725  55.718  0.00  0.00            
ATOM   1464  HZ1 LYS X  91      70.032  83.569  56.688  0.00  0.00            
ATOM   1465  HZ2 LYS X  91      68.845  84.160  55.692  0.00  0.00            
ATOM   1466  HZ3 LYS X  91      69.650  82.831  55.241  0.00  0.00            
ATOM   1467  C   LYS X  91      71.752  89.822  53.311  0.00  0.00            
ATOM   1468  O   LYS X  91      70.662  89.323  53.029  0.00  0.00            
ATOM   1469  N   SER X  92      72.256  90.821  52.573  0.00  0.00            
ATOM   1470  H   SER X  92      73.188  91.150  52.792  0.00  0.00            
ATOM   1471  CA  SER X  92      71.571  91.392  51.386  0.00  0.00            
ATOM   1472  HA  SER X  92      71.127  90.571  50.823  0.00  0.00            
ATOM   1473  CB  SER X  92      70.416  92.315  51.819  0.00  0.00            
ATOM   1474  HB2 SER X  92      69.727  91.759  52.455  0.00  0.00            
ATOM   1475  HB3 SER X  92      70.816  93.162  52.379  0.00  0.00            
ATOM   1476  OG  SER X  92      69.712  92.794  50.686  0.00  0.00            
ATOM   1477  HG  SER X  92      68.768  92.931  50.912  0.00  0.00            
ATOM   1478  C   SER X  92      72.504  92.143  50.416  0.00  0.00            
ATOM   1479  O   SER X  92      73.624  92.514  50.762  0.00  0.00            
ATOM   1480  N   ASP X  93      72.038  92.356  49.184  0.00  0.00            
ATOM   1481  H   ASP X  93      71.098  92.022  48.983  0.00  0.00            
ATOM   1482  CA  ASP X  93      72.614  93.221  48.147  0.00  0.00            
ATOM   1483  HA  ASP X  93      73.657  93.430  48.393  0.00  0.00            
ATOM   1484  CB  ASP X  93      72.599  92.477  46.797  0.00  0.00            
ATOM   1485  HB2 ASP X  93      72.801  93.188  45.995  0.00  0.00            
ATOM   1486  HB3 ASP X  93      73.427  91.766  46.805  0.00  0.00            
ATOM   1487  CG  ASP X  93      71.320  91.696  46.453  0.00  0.00            
ATOM   1488  OD1 ASP X  93      71.440  90.821  45.564  0.00  0.00            
ATOM   1489  OD2 ASP X  93      70.252  91.916  47.072  0.00  0.00            
ATOM   1490  C   ASP X  93      71.923  94.601  48.022  0.00  0.00            
ATOM   1491  O   ASP X  93      72.506  95.522  47.449  0.00  0.00            
ATOM   1492  N   GLN X  94      70.729  94.812  48.595  0.00  0.00            
ATOM   1493  H   GLN X  94      70.286  94.035  49.075  0.00  0.00            
ATOM   1494  CA  GLN X  94      70.006  96.101  48.508  0.00  0.00            
ATOM   1495  HA  GLN X  94      69.800  96.317  47.460  0.00  0.00            
ATOM   1496  CB  GLN X  94      68.674  96.017  49.271  0.00  0.00            
ATOM   1497  HB2 GLN X  94      68.870  95.663  50.282  0.00  0.00            
ATOM   1498  HB3 GLN X  94      68.236  97.013  49.347  0.00  0.00            
ATOM   1499  CG  GLN X  94      67.655  95.081  48.614  0.00  0.00            
ATOM   1500  HG2 GLN X  94      68.101  94.095  48.494  0.00  0.00            
ATOM   1501  HG3 GLN X  94      66.797  94.988  49.278  0.00  0.00            
ATOM   1502  CD  GLN X  94      67.145  95.593  47.271  0.00  0.00            
ATOM   1503  OE1 GLN X  94      66.810  96.755  47.111  0.00  0.00            
ATOM   1504  NE2 GLN X  94      67.060  94.756  46.263  0.00  0.00            
ATOM   1505 HE21 GLN X  94      66.734  95.144  45.383  0.00  0.00            
ATOM   1506 HE22 GLN X  94      67.402  93.805  46.356  0.00  0.00            
ATOM   1507  C   GLN X  94      70.818  97.286  49.059  0.00  0.00            
ATOM   1508  O   GLN X  94      70.733  98.408  48.551  0.00  0.00            
ATOM   1509  N   VAL X  95      71.656  97.028  50.067  0.00  0.00            
ATOM   1510  H   VAL X  95      71.662  96.082  50.422  0.00  0.00            
ATOM   1511  CA  VAL X  95      72.559  98.007  50.692  0.00  0.00            
ATOM   1512  HA  VAL X  95      71.954  98.859  51.000  0.00  0.00            
ATOM   1513  CB  VAL X  95      73.205  97.427  51.966  0.00  0.00            
ATOM   1514  HB  VAL X  95      73.905  98.164  52.356  0.00  0.00            
ATOM   1515  CG1 VAL X  95      72.150  97.198  53.053  0.00  0.00            
ATOM   1516 HG11 VAL X  95      71.627  98.131  53.262  0.00  0.00            
ATOM   1517 HG12 VAL X  95      71.430  96.449  52.727  0.00  0.00            
ATOM   1518 HG13 VAL X  95      72.636  96.856  53.967  0.00  0.00            
ATOM   1519  CG2 VAL X  95      73.966  96.117  51.715  0.00  0.00            
ATOM   1520 HG21 VAL X  95      74.443  95.794  52.640  0.00  0.00            
ATOM   1521 HG22 VAL X  95      73.292  95.327  51.383  0.00  0.00            
ATOM   1522 HG23 VAL X  95      74.742  96.268  50.965  0.00  0.00            
ATOM   1523  C   VAL X  95      73.633  98.570  49.747  0.00  0.00            
ATOM   1524  O   VAL X  95      74.229  99.602  50.064  0.00  0.00            
ATOM   1525  N   TYR X  96      73.859  97.977  48.565  0.00  0.00            
ATOM   1526  H   TYR X  96      73.358  97.123  48.334  0.00  0.00            
ATOM   1527  CA  TYR X  96      74.760  98.541  47.547  0.00  0.00            
ATOM   1528  HA  TYR X  96      75.740  98.698  47.995  0.00  0.00            
ATOM   1529  CB  TYR X  96      74.914  97.563  46.369  0.00  0.00            
ATOM   1530  HB2 TYR X  96      73.937  97.449  45.895  0.00  0.00            
ATOM   1531  HB3 TYR X  96      75.578  98.021  45.634  0.00  0.00            
ATOM   1532  CG  TYR X  96      75.459  96.173  46.665  0.00  0.00            
ATOM   1533  CD1 TYR X  96      76.156  95.884  47.858  0.00  0.00            
ATOM   1534  HD1 TYR X  96      76.320  96.643  48.608  0.00  0.00            
ATOM   1535  CE1 TYR X  96      76.631  94.584  48.097  0.00  0.00            
ATOM   1536  HE1 TYR X  96      77.144  94.361  49.016  0.00  0.00            
ATOM   1537  CZ  TYR X  96      76.429  93.564  47.145  0.00  0.00            
ATOM   1538  OH  TYR X  96      76.889  92.313  47.393  0.00  0.00            
ATOM   1539  HH  TYR X  96      76.644  91.679  46.697  0.00  0.00            
ATOM   1540  CE2 TYR X  96      75.741  93.848  45.949  0.00  0.00            
ATOM   1541  HE2 TYR X  96      75.573  93.063  45.226  0.00  0.00            
ATOM   1542  CD2 TYR X  96      75.257  95.150  45.715  0.00  0.00            
ATOM   1543  HD2 TYR X  96      74.708  95.362  44.808  0.00  0.00            
ATOM   1544  C   TYR X  96      74.282  99.907  47.024  0.00  0.00            
ATOM   1545  O   TYR X  96      75.109 100.745  46.662  0.00  0.00            
ATOM   1546  N   GLY X  97      72.966 100.152  47.028  0.00  0.00            
ATOM   1547  H   GLY X  97      72.351  99.419  47.365  0.00  0.00            
ATOM   1548  CA  GLY X  97      72.342 101.410  46.598  0.00  0.00            
ATOM   1549  HA2 GLY X  97      72.912 101.820  45.764  0.00  0.00            
ATOM   1550  HA3 GLY X  97      71.334 101.201  46.242  0.00  0.00            
ATOM   1551  C   GLY X  97      72.254 102.497  47.678  0.00  0.00            
ATOM   1552  O   GLY X  97      71.468 103.431  47.522  0.00  0.00            
ATOM   1553  N   GLN X  98      73.007 102.375  48.779  0.00  0.00            
ATOM   1554  H   GLN X  98      73.621 101.575  48.841  0.00  0.00            
ATOM   1555  CA  GLN X  98      73.038 103.331  49.897  0.00  0.00            
ATOM   1556  HA  GLN X  98      72.232 104.058  49.781  0.00  0.00            
ATOM   1557  CB  GLN X  98      72.803 102.591  51.222  0.00  0.00            
ATOM   1558  HB2 GLN X  98      73.610 101.884  51.398  0.00  0.00            
ATOM   1559  HB3 GLN X  98      72.795 103.320  52.032  0.00  0.00            
ATOM   1560  CG  GLN X  98      71.468 101.837  51.217  0.00  0.00            
ATOM   1561  HG2 GLN X  98      70.690 102.541  50.939  0.00  0.00            
ATOM   1562  HG3 GLN X  98      71.486 101.037  50.478  0.00  0.00            
ATOM   1563  CD  GLN X  98      71.079 101.246  52.562  0.00  0.00            
ATOM   1564  OE1 GLN X  98      71.849 101.197  53.513  0.00  0.00            
ATOM   1565  NE2 GLN X  98      69.851 100.797  52.672  0.00  0.00            
ATOM   1566 HE21 GLN X  98      69.480 100.639  53.596  0.00  0.00            
ATOM   1567 HE22 GLN X  98      69.246 100.834  51.854  0.00  0.00            
ATOM   1568  C   GLN X  98      74.365 104.102  49.908  0.00  0.00            
ATOM   1569  O   GLN X  98      75.429 103.539  50.188  0.00  0.00            
ATOM   1570  N   ILE X  99      74.313 105.393  49.579  0.00  0.00            
ATOM   1571  H   ILE X  99      73.388 105.803  49.456  0.00  0.00            
ATOM   1572  CA  ILE X  99      75.462 106.173  49.080  0.00  0.00            
ATOM   1573  HA  ILE X  99      76.376 105.648  49.357  0.00  0.00            
ATOM   1574  CB  ILE X  99      75.420 106.263  47.524  0.00  0.00            
ATOM   1575  HB  ILE X  99      74.839 107.146  47.250  0.00  0.00            
ATOM   1576  CG2 ILE X  99      76.852 106.438  46.988  0.00  0.00            
ATOM   1577 HG21 ILE X  99      77.355 107.272  47.470  0.00  0.00            
ATOM   1578 HG22 ILE X  99      77.426 105.529  47.170  0.00  0.00            
ATOM   1579 HG23 ILE X  99      76.835 106.649  45.920  0.00  0.00            
ATOM   1580  CG1 ILE X  99      74.751 105.042  46.836  0.00  0.00            
ATOM   1581 HG12 ILE X  99      75.284 104.131  47.112  0.00  0.00            
ATOM   1582 HG13 ILE X  99      73.723 104.960  47.184  0.00  0.00            
ATOM   1583  CD1 ILE X  99      74.657 105.110  45.311  0.00  0.00            
ATOM   1584 HD11 ILE X  99      74.062 104.269  44.954  0.00  0.00            
ATOM   1585 HD12 ILE X  99      74.165 106.036  45.018  0.00  0.00            
ATOM   1586 HD13 ILE X  99      75.648 105.050  44.863  0.00  0.00            
ATOM   1587  C   ILE X  99      75.563 107.575  49.719  0.00  0.00            
ATOM   1588  O   ILE X  99      76.611 108.220  49.639  0.00  0.00            
ATOM   1589  N   VAL X 100      74.500 108.066  50.368  0.00  0.00            
ATOM   1590  H   VAL X 100      73.651 107.510  50.372  0.00  0.00            
ATOM   1591  CA  VAL X 100      74.444 109.419  50.957  0.00  0.00            
ATOM   1592  HA  VAL X 100      75.457 109.812  51.041  0.00  0.00            
ATOM   1593  CB  VAL X 100      73.668 110.393  50.042  0.00  0.00            
ATOM   1594  HB  VAL X 100      72.653 110.021  49.923  0.00  0.00            
ATOM   1595  CG1 VAL X 100      73.580 111.812  50.615  0.00  0.00            
ATOM   1596 HG11 VAL X 100      74.580 112.234  50.725  0.00  0.00            
ATOM   1597 HG12 VAL X 100      73.003 112.444  49.939  0.00  0.00            
ATOM   1598 HG13 VAL X 100      73.078 111.813  51.581  0.00  0.00            
ATOM   1599  CG2 VAL X 100      74.309 110.513  48.653  0.00  0.00            
ATOM   1600 HG21 VAL X 100      73.726 111.202  48.044  0.00  0.00            
ATOM   1601 HG22 VAL X 100      75.329 110.886  48.741  0.00  0.00            
ATOM   1602 HG23 VAL X 100      74.316 109.549  48.148  0.00  0.00            
ATOM   1603  C   VAL X 100      73.850 109.403  52.368  0.00  0.00            
ATOM   1604  O   VAL X 100      72.726 108.935  52.582  0.00  0.00            
ATOM   1605  N   GLY X 101      74.584 109.988  53.320  0.00  0.00            
ATOM   1606  H   GLY X 101      75.503 110.337  53.061  0.00  0.00            
ATOM   1607  CA  GLY X 101      74.076 110.418  54.627  0.00  0.00            
ATOM   1608  HA2 GLY X 101      74.704 111.236  54.981  0.00  0.00            
ATOM   1609  HA3 GLY X 101      73.067 110.805  54.494  0.00  0.00            
ATOM   1610  C   GLY X 101      74.028 109.369  55.742  0.00  0.00            
ATOM   1611  O   GLY X 101      73.517 109.684  56.819  0.00  0.00            
ATOM   1612  N   ASN X 102      74.523 108.144  55.513  0.00  0.00            
ATOM   1613  H   ASN X 102      74.938 107.983  54.607  0.00  0.00            
ATOM   1614  CA  ASN X 102      74.502 107.009  56.460  0.00  0.00            
ATOM   1615  HA  ASN X 102      74.763 106.121  55.884  0.00  0.00            
ATOM   1616  CB  ASN X 102      75.588 107.168  57.553  0.00  0.00            
ATOM   1617  HB2 ASN X 102      75.344 108.039  58.159  0.00  0.00            
ATOM   1618  HB3 ASN X 102      75.571 106.299  58.210  0.00  0.00            
ATOM   1619  CG  ASN X 102      77.010 107.311  57.041  0.00  0.00            
ATOM   1620  OD1 ASN X 102      77.350 106.911  55.937  0.00  0.00            
ATOM   1621  ND2 ASN X 102      77.889 107.905  57.812  0.00  0.00            
ATOM   1622 HD21 ASN X 102      78.796 108.161  57.434  0.00  0.00            
ATOM   1623 HD22 ASN X 102      77.579 108.319  58.689  0.00  0.00            
ATOM   1624  C   ASN X 102      73.104 106.708  57.055  0.00  0.00            
ATOM   1625  O   ASN X 102      72.994 106.147  58.145  0.00  0.00            
ATOM   1626  N   ASP X 103      72.025 107.108  56.376  0.00  0.00            
ATOM   1627  H   ASP X 103      72.160 107.503  55.456  0.00  0.00            
ATOM   1628  CA  ASP X 103      70.647 107.051  56.890  0.00  0.00            
ATOM   1629  HA  ASP X 103      70.674 107.263  57.960  0.00  0.00            
ATOM   1630  CB  ASP X 103      69.798 108.154  56.228  0.00  0.00            
ATOM   1631  HB2 ASP X 103      68.791 108.116  56.645  0.00  0.00            
ATOM   1632  HB3 ASP X 103      70.225 109.120  56.506  0.00  0.00            
ATOM   1633  CG  ASP X 103      69.697 108.102  54.697  0.00  0.00            
ATOM   1634  OD1 ASP X 103      69.082 109.033  54.122  0.00  0.00            
ATOM   1635  OD2 ASP X 103      70.239 107.178  54.050  0.00  0.00            
ATOM   1636  C   ASP X 103      69.986 105.668  56.737  0.00  0.00            
ATOM   1637  O   ASP X 103      68.860 105.468  57.198  0.00  0.00            
ATOM   1638  N   HIE X 104      70.678 104.720  56.098  0.00  0.00            
ATOM   1639  H   HIE X 104      71.600 104.984  55.775  0.00  0.00            
ATOM   1640  CA  HIE X 104      70.224 103.363  55.749  0.00  0.00            
ATOM   1641  HA  HIE X 104      71.005 102.942  55.117  0.00  0.00            
ATOM   1642  CB  HIE X 104      70.167 102.450  56.983  0.00  0.00            
ATOM   1643  HB2 HIE X 104      69.325 102.743  57.612  0.00  0.00            
ATOM   1644  HB3 HIE X 104      70.006 101.422  56.659  0.00  0.00            
ATOM   1645  CG  HIE X 104      71.436 102.499  57.798  0.00  0.00            
ATOM   1646  ND1 HIE X 104      72.689 102.024  57.396  0.00  0.00            
ATOM   1647  CE1 HIE X 104      73.545 102.378  58.370  0.00  0.00            
ATOM   1648  HE1 HIE X 104      74.608 102.173  58.363  0.00  0.00            
ATOM   1649  NE2 HIE X 104      72.898 103.033  59.348  0.00  0.00            
ATOM   1650  HE2 HIE X 104      73.325 103.436  60.182  0.00  0.00            
ATOM   1651  CD2 HIE X 104      71.571 103.125  58.999  0.00  0.00            
ATOM   1652  HD2 HIE X 104      70.792 103.650  59.532  0.00  0.00            
ATOM   1653  C   HIE X 104      68.978 103.316  54.855  0.00  0.00            
ATOM   1654  O   HIE X 104      68.340 102.271  54.734  0.00  0.00            
ATOM   1655  N   TYR X 105      68.671 104.427  54.179  0.00  0.00            
ATOM   1656  H   TYR X 105      69.250 105.246  54.329  0.00  0.00            
ATOM   1657  CA  TYR X 105      67.763 104.475  53.036  0.00  0.00            
ATOM   1658  HA  TYR X 105      67.238 103.524  52.959  0.00  0.00            
ATOM   1659  CB  TYR X 105      66.709 105.579  53.233  0.00  0.00            
ATOM   1660  HB2 TYR X 105      67.227 106.534  53.328  0.00  0.00            
ATOM   1661  HB3 TYR X 105      66.091 105.631  52.336  0.00  0.00            
ATOM   1662  CG  TYR X 105      65.775 105.396  54.425  0.00  0.00            
ATOM   1663  CD1 TYR X 105      65.411 106.507  55.215  0.00  0.00            
ATOM   1664  HD1 TYR X 105      65.817 107.483  54.986  0.00  0.00            
ATOM   1665  CE1 TYR X 105      64.516 106.358  56.296  0.00  0.00            
ATOM   1666  HE1 TYR X 105      64.241 107.214  56.895  0.00  0.00            
ATOM   1667  CZ  TYR X 105      63.980 105.087  56.595  0.00  0.00            
ATOM   1668  OH  TYR X 105      63.158 104.895  57.657  0.00  0.00            
ATOM   1669  HH  TYR X 105      63.038 105.700  58.194  0.00  0.00            
ATOM   1670  CE2 TYR X 105      64.346 103.979  55.809  0.00  0.00            
ATOM   1671  HE2 TYR X 105      63.932 103.015  56.045  0.00  0.00            
ATOM   1672  CD2 TYR X 105      65.233 104.130  54.729  0.00  0.00            
ATOM   1673  HD2 TYR X 105      65.486 103.265  54.134  0.00  0.00            
ATOM   1674  C   TYR X 105      68.559 104.625  51.732  0.00  0.00            
ATOM   1675  O   TYR X 105      69.659 105.186  51.701  0.00  0.00            
ATOM   1676  N   ASN X 106      68.017 104.064  50.652  0.00  0.00            
ATOM   1677  H   ASN X 106      67.103 103.649  50.739  0.00  0.00            
ATOM   1678  CA  ASN X 106      68.671 104.010  49.347  0.00  0.00            
ATOM   1679  HA  ASN X 106      69.733 103.819  49.499  0.00  0.00            
ATOM   1680  CB  ASN X 106      68.098 102.849  48.517  0.00  0.00            
ATOM   1681  HB2 ASN X 106      67.020 102.810  48.626  0.00  0.00            
ATOM   1682  HB3 ASN X 106      68.312 103.027  47.464  0.00  0.00            
ATOM   1683  CG  ASN X 106      68.667 101.495  48.894  0.00  0.00            
ATOM   1684  OD1 ASN X 106      68.671 101.099  50.051  0.00  0.00            
ATOM   1685  ND2 ASN X 106      69.184 100.764  47.935  0.00  0.00            
ATOM   1686 HD21 ASN X 106      69.576  99.863  48.188  0.00  0.00            
ATOM   1687 HD22 ASN X 106      69.115 101.074  46.971  0.00  0.00            
ATOM   1688  C   ASN X 106      68.583 105.330  48.575  0.00  0.00            
ATOM   1689  O   ASN X 106      67.595 106.062  48.637  0.00  0.00            
ATOM   1690  N   GLU X 107      69.623 105.568  47.782  0.00  0.00            
ATOM   1691  H   GLU X 107      70.409 104.927  47.849  0.00  0.00            
ATOM   1692  CA  GLU X 107      69.707 106.586  46.737  0.00  0.00            
ATOM   1693  HA  GLU X 107      68.910 107.320  46.871  0.00  0.00            
ATOM   1694  CB  GLU X 107      71.064 107.297  46.887  0.00  0.00            
ATOM   1695  HB2 GLU X 107      71.866 106.565  46.991  0.00  0.00            
ATOM   1696  HB3 GLU X 107      71.255 107.866  45.976  0.00  0.00            
ATOM   1697  CG  GLU X 107      71.099 108.292  48.060  0.00  0.00            
ATOM   1698  HG2 GLU X 107      71.990 108.907  47.936  0.00  0.00            
ATOM   1699  HG3 GLU X 107      70.239 108.957  47.965  0.00  0.00            
ATOM   1700  CD  GLU X 107      71.129 107.690  49.480  0.00  0.00            
ATOM   1701  OE1 GLU X 107      71.929 106.777  49.787  0.00  0.00            
ATOM   1702  OE2 GLU X 107      70.421 108.201  50.381  0.00  0.00            
ATOM   1703  C   GLU X 107      69.529 105.990  45.317  0.00  0.00            
ATOM   1704  O   GLU X 107      69.290 106.737  44.363  0.00  0.00            
ATOM   1705  N   VAL X 108      69.623 104.657  45.181  0.00  0.00            
ATOM   1706  H   VAL X 108      69.835 104.127  46.017  0.00  0.00            
ATOM   1707  CA  VAL X 108      69.541 103.883  43.924  0.00  0.00            
ATOM   1708  HA  VAL X 108      69.028 104.479  43.167  0.00  0.00            
ATOM   1709  CB  VAL X 108      70.964 103.563  43.403  0.00  0.00            
ATOM   1710  HB  VAL X 108      71.511 103.042  44.190  0.00  0.00            
ATOM   1711  CG1 VAL X 108      70.984 102.669  42.157  0.00  0.00            
ATOM   1712 HG11 VAL X 108      70.441 103.146  41.343  0.00  0.00            
ATOM   1713 HG12 VAL X 108      72.014 102.499  41.843  0.00  0.00            
ATOM   1714 HG13 VAL X 108      70.540 101.699  42.373  0.00  0.00            
ATOM   1715  CG2 VAL X 108      71.745 104.837  43.050  0.00  0.00            
ATOM   1716 HG21 VAL X 108      72.732 104.579  42.670  0.00  0.00            
ATOM   1717 HG22 VAL X 108      71.205 105.406  42.294  0.00  0.00            
ATOM   1718 HG23 VAL X 108      71.879 105.459  43.933  0.00  0.00            
ATOM   1719  C   VAL X 108      68.731 102.590  44.137  0.00  0.00            
ATOM   1720  O   VAL X 108      68.934 101.892  45.137  0.00  0.00            
ATOM   1721  N   PHE X 109      67.834 102.258  43.198  0.00  0.00            
ATOM   1722  H   PHE X 109      67.745 102.858  42.384  0.00  0.00            
ATOM   1723  CA  PHE X 109      67.050 101.013  43.196  0.00  0.00            
ATOM   1724  HA  PHE X 109      66.651 100.853  44.196  0.00  0.00            
ATOM   1725  CB  PHE X 109      65.866 101.118  42.216  0.00  0.00            
ATOM   1726  HB2 PHE X 109      66.260 101.245  41.207  0.00  0.00            
ATOM   1727  HB3 PHE X 109      65.327 100.170  42.229  0.00  0.00            
ATOM   1728  CG  PHE X 109      64.862 102.224  42.491  0.00  0.00            
ATOM   1729  CD1 PHE X 109      63.948 102.097  43.552  0.00  0.00            
ATOM   1730  HD1 PHE X 109      63.967 101.220  44.182  0.00  0.00            
ATOM   1731  CE1 PHE X 109      63.000 103.108  43.793  0.00  0.00            
ATOM   1732  HE1 PHE X 109      62.298 103.002  44.606  0.00  0.00            
ATOM   1733  CZ  PHE X 109      62.961 104.252  42.977  0.00  0.00            
ATOM   1734  HZ  PHE X 109      62.240 105.035  43.169  0.00  0.00            
ATOM   1735  CE2 PHE X 109      63.861 104.376  41.907  0.00  0.00            
ATOM   1736  HE2 PHE X 109      63.830 105.252  41.273  0.00  0.00            
ATOM   1737  CD2 PHE X 109      64.802 103.361  41.660  0.00  0.00            
ATOM   1738  HD2 PHE X 109      65.473 103.453  40.822  0.00  0.00            
ATOM   1739  C   PHE X 109      67.911  99.795  42.817  0.00  0.00            
ATOM   1740  O   PHE X 109      68.643  99.853  41.829  0.00  0.00            
ATOM   1741  N   ILE X 110      67.776  98.681  43.548  0.00  0.00            
ATOM   1742  H   ILE X 110      67.110  98.677  44.306  0.00  0.00            
ATOM   1743  CA  ILE X 110      68.519  97.424  43.329  0.00  0.00            
ATOM   1744  HA  ILE X 110      69.154  97.529  42.451  0.00  0.00            
ATOM   1745  CB  ILE X 110      69.437  97.115  44.543  0.00  0.00            
ATOM   1746  HB  ILE X 110      68.787  96.953  45.401  0.00  0.00            
ATOM   1747  CG2 ILE X 110      70.235  95.813  44.338  0.00  0.00            
ATOM   1748 HG21 ILE X 110      70.938  95.670  45.160  0.00  0.00            
ATOM   1749 HG22 ILE X 110      69.565  94.953  44.330  0.00  0.00            
ATOM   1750 HG23 ILE X 110      70.786  95.844  43.398  0.00  0.00            
ATOM   1751  CG1 ILE X 110      70.393  98.262  44.952  0.00  0.00            
ATOM   1752 HG12 ILE X 110      69.805  99.130  45.249  0.00  0.00            
ATOM   1753 HG13 ILE X 110      70.954  97.945  45.832  0.00  0.00            
ATOM   1754  CD1 ILE X 110      71.402  98.702  43.885  0.00  0.00            
ATOM   1755 HD11 ILE X 110      72.050  99.475  44.296  0.00  0.00            
ATOM   1756 HD12 ILE X 110      72.018  97.861  43.568  0.00  0.00            
ATOM   1757 HD13 ILE X 110      70.872  99.115  43.031  0.00  0.00            
ATOM   1758  C   ILE X 110      67.542  96.261  43.067  0.00  0.00            
ATOM   1759  O   ILE X 110      66.532  96.138  43.761  0.00  0.00            
ATOM   1760  N   GLY X 111      67.856  95.373  42.120  0.00  0.00            
ATOM   1761  H   GLY X 111      68.676  95.551  41.551  0.00  0.00            
ATOM   1762  CA  GLY X 111      67.145  94.100  41.905  0.00  0.00            
ATOM   1763  HA2 GLY X 111      66.790  93.720  42.863  0.00  0.00            
ATOM   1764  HA3 GLY X 111      66.277  94.264  41.270  0.00  0.00            
ATOM   1765  C   GLY X 111      68.029  93.019  41.270  0.00  0.00            
ATOM   1766  O   GLY X 111      69.186  93.284  40.932  0.00  0.00            
ATOM   1767  N   ARG X 112      67.510  91.793  41.110  0.00  0.00            
ATOM   1768  H   ARG X 112      66.557  91.639  41.425  0.00  0.00            
ATOM   1769  CA  ARG X 112      68.301  90.626  40.666  0.00  0.00            
ATOM   1770  HA  ARG X 112      69.126  90.984  40.052  0.00  0.00            
ATOM   1771  CB  ARG X 112      68.904  89.954  41.918  0.00  0.00            
ATOM   1772  HB2 ARG X 112      69.522  90.685  42.442  0.00  0.00            
ATOM   1773  HB3 ARG X 112      68.091  89.660  42.585  0.00  0.00            
ATOM   1774  CG  ARG X 112      69.761  88.712  41.610  0.00  0.00            
ATOM   1775  HG2 ARG X 112      69.142  87.968  41.113  0.00  0.00            
ATOM   1776  HG3 ARG X 112      70.587  88.978  40.948  0.00  0.00            
ATOM   1777  CD  ARG X 112      70.306  88.057  42.883  0.00  0.00            
ATOM   1778  HD2 ARG X 112      69.483  87.899  43.582  0.00  0.00            
ATOM   1779  HD3 ARG X 112      70.706  87.075  42.624  0.00  0.00            
ATOM   1780  NE  ARG X 112      71.344  88.868  43.543  0.00  0.00            
ATOM   1781  HE  ARG X 112      71.041  89.592  44.199  0.00  0.00            
ATOM   1782  CZ  ARG X 112      72.640  88.636  43.561  0.00  0.00            
ATOM   1783  NH1 ARG X 112      73.225  87.737  42.828  0.00  0.00            
ATOM   1784 HH11 ARG X 112      72.710  87.235  42.111  0.00  0.00            
ATOM   1785 HH12 ARG X 112      74.209  87.554  42.976  0.00  0.00            
ATOM   1786  NH2 ARG X 112      73.390  89.313  44.371  0.00  0.00            
ATOM   1787 HH21 ARG X 112      72.910  90.003  44.952  0.00  0.00            
ATOM   1788 HH22 ARG X 112      74.375  89.115  44.449  0.00  0.00            
ATOM   1789  C   ARG X 112      67.512  89.623  39.815  0.00  0.00            
ATOM   1790  O   ARG X 112      66.455  89.146  40.233  0.00  0.00            
ATOM   1791  N   PHE X 113      68.096  89.199  38.691  0.00  0.00            
ATOM   1792  H   PHE X 113      68.981  89.631  38.442  0.00  0.00            
ATOM   1793  CA  PHE X 113      67.797  87.904  38.059  0.00  0.00            
ATOM   1794  HA  PHE X 113      66.781  87.599  38.306  0.00  0.00            
ATOM   1795  CB  PHE X 113      67.928  87.996  36.527  0.00  0.00            
ATOM   1796  HB2 PHE X 113      68.949  88.299  36.292  0.00  0.00            
ATOM   1797  HB3 PHE X 113      67.787  86.995  36.117  0.00  0.00            
ATOM   1798  CG  PHE X 113      66.964  88.920  35.795  0.00  0.00            
ATOM   1799  CD1 PHE X 113      65.621  89.053  36.204  0.00  0.00            
ATOM   1800  HD1 PHE X 113      65.257  88.515  37.066  0.00  0.00            
ATOM   1801  CE1 PHE X 113      64.734  89.865  35.473  0.00  0.00            
ATOM   1802  HE1 PHE X 113      63.702  89.955  35.779  0.00  0.00            
ATOM   1803  CZ  PHE X 113      65.183  90.550  34.332  0.00  0.00            
ATOM   1804  HZ  PHE X 113      64.501  91.172  33.768  0.00  0.00            
ATOM   1805  CE2 PHE X 113      66.518  90.422  33.918  0.00  0.00            
ATOM   1806  HE2 PHE X 113      66.862  90.953  33.041  0.00  0.00            
ATOM   1807  CD2 PHE X 113      67.403  89.603  34.643  0.00  0.00            
ATOM   1808  HD2 PHE X 113      68.424  89.497  34.307  0.00  0.00            
ATOM   1809  C   PHE X 113      68.754  86.834  38.612  0.00  0.00            
ATOM   1810  O   PHE X 113      69.970  87.032  38.589  0.00  0.00            
ATOM   1811  N   SER X 114      68.228  85.712  39.114  0.00  0.00            
ATOM   1812  H   SER X 114      67.233  85.558  38.987  0.00  0.00            
ATOM   1813  CA  SER X 114      69.031  84.647  39.750  0.00  0.00            
ATOM   1814  HA  SER X 114      70.050  85.008  39.892  0.00  0.00            
ATOM   1815  CB  SER X 114      68.495  84.307  41.143  0.00  0.00            
ATOM   1816  HB2 SER X 114      68.423  85.215  41.743  0.00  0.00            
ATOM   1817  HB3 SER X 114      67.508  83.855  41.048  0.00  0.00            
ATOM   1818  OG  SER X 114      69.383  83.400  41.767  0.00  0.00            
ATOM   1819  HG  SER X 114      68.915  82.875  42.452  0.00  0.00            
ATOM   1820  C   SER X 114      69.103  83.389  38.882  0.00  0.00            
ATOM   1821  O   SER X 114      68.080  82.946  38.354  0.00  0.00            
ATOM   1822  N   CYS X 115      70.298  82.813  38.722  0.00  0.00            
ATOM   1823  H   CYS X 115      71.090  83.193  39.220  0.00  0.00            
ATOM   1824  CA  CYS X 115      70.545  81.669  37.841  0.00  0.00            
ATOM   1825  HA  CYS X 115      69.762  80.929  38.005  0.00  0.00            
ATOM   1826  CB  CYS X 115      70.455  82.139  36.375  0.00  0.00            
ATOM   1827  HB2 CYS X 115      70.621  81.298  35.702  0.00  0.00            
ATOM   1828  HB3 CYS X 115      69.451  82.521  36.182  0.00  0.00            
ATOM   1829  SG  CYS X 115      71.656  83.455  36.005  0.00  0.00            
ATOM   1830  HG  CYS X 115      72.765  82.696  36.002  0.00  0.00            
ATOM   1831  C   CYS X 115      71.898  80.977  38.107  0.00  0.00            
ATOM   1832  O   CYS X 115      72.853  81.587  38.598  0.00  0.00            
ATOM   1833  N   GLU X 116      71.985  79.708  37.704  0.00  0.00            
ATOM   1834  H   GLU X 116      71.131  79.242  37.406  0.00  0.00            
ATOM   1835  CA  GLU X 116      73.226  78.971  37.412  0.00  0.00            
ATOM   1836  HA  GLU X 116      74.086  79.591  37.662  0.00  0.00            
ATOM   1837  CB  GLU X 116      73.315  77.666  38.232  0.00  0.00            
ATOM   1838  HB2 GLU X 116      72.547  76.973  37.891  0.00  0.00            
ATOM   1839  HB3 GLU X 116      74.279  77.205  38.019  0.00  0.00            
ATOM   1840  CG  GLU X 116      73.227  77.816  39.757  0.00  0.00            
ATOM   1841  HG2 GLU X 116      73.608  76.897  40.209  0.00  0.00            
ATOM   1842  HG3 GLU X 116      73.870  78.632  40.082  0.00  0.00            
ATOM   1843  CD  GLU X 116      71.803  78.034  40.269  0.00  0.00            
ATOM   1844  OE1 GLU X 116      71.599  78.856  41.188  0.00  0.00            
ATOM   1845  OE2 GLU X 116      70.852  77.361  39.807  0.00  0.00            
ATOM   1846  C   GLU X 116      73.361  78.642  35.909  0.00  0.00            
ATOM   1847  O   GLU X 116      74.283  77.918  35.526  0.00  0.00            
ATOM   1848  N   SER X 117      72.444  79.128  35.058  0.00  0.00            
ATOM   1849  H   SER X 117      71.695  79.683  35.439  0.00  0.00            
ATOM   1850  CA  SER X 117      72.357  78.813  33.626  0.00  0.00            
ATOM   1851  HA  SER X 117      73.358  78.598  33.262  0.00  0.00            
ATOM   1852  CB  SER X 117      71.487  77.562  33.407  0.00  0.00            
ATOM   1853  HB2 SER X 117      71.727  77.117  32.442  0.00  0.00            
ATOM   1854  HB3 SER X 117      71.700  76.827  34.184  0.00  0.00            
ATOM   1855  OG  SER X 117      70.107  77.892  33.413  0.00  0.00            
ATOM   1856  HG  SER X 117      69.604  77.138  33.795  0.00  0.00            
ATOM   1857  C   SER X 117      71.803  79.968  32.783  0.00  0.00            
ATOM   1858  O   SER X 117      71.039  80.812  33.265  0.00  0.00            
ATOM   1859  N   LYS X 118      72.123  79.959  31.483  0.00  0.00            
ATOM   1860  H   LYS X 118      72.779  79.251  31.161  0.00  0.00            
ATOM   1861  CA  LYS X 118      71.487  80.830  30.480  0.00  0.00            
ATOM   1862  HA  LYS X 118      71.582  81.864  30.814  0.00  0.00            
ATOM   1863  CB  LYS X 118      72.241  80.674  29.145  0.00  0.00            
ATOM   1864  HB2 LYS X 118      73.302  80.819  29.352  0.00  0.00            
ATOM   1865  HB3 LYS X 118      72.122  79.658  28.770  0.00  0.00            
ATOM   1866  CG  LYS X 118      71.867  81.686  28.044  0.00  0.00            
ATOM   1867  HG2 LYS X 118      71.567  82.629  28.502  0.00  0.00            
ATOM   1868  HG3 LYS X 118      72.771  81.862  27.467  0.00  0.00            
ATOM   1869  CD  LYS X 118      70.786  81.216  27.055  0.00  0.00            
ATOM   1870  HD2 LYS X 118      71.142  80.334  26.521  0.00  0.00            
ATOM   1871  HD3 LYS X 118      69.887  80.936  27.600  0.00  0.00            
ATOM   1872  CE  LYS X 118      70.401  82.301  26.035  0.00  0.00            
ATOM   1873  HE2 LYS X 118      69.516  81.962  25.489  0.00  0.00            
ATOM   1874  HE3 LYS X 118      70.132  83.217  26.570  0.00  0.00            
ATOM   1875  NZ  LYS X 118      71.481  82.591  25.061  0.00  0.00            
ATOM   1876  HZ1 LYS X 118      71.716  81.779  24.494  0.00  0.00            
ATOM   1877  HZ2 LYS X 118      71.189  83.329  24.420  0.00  0.00            
ATOM   1878  HZ3 LYS X 118      72.323  82.933  25.522  0.00  0.00            
ATOM   1879  C   LYS X 118      69.991  80.540  30.337  0.00  0.00            
ATOM   1880  O   LYS X 118      69.230  81.447  30.018  0.00  0.00            
ATOM   1881  N   GLU X 119      69.545  79.309  30.591  0.00  0.00            
ATOM   1882  H   GLU X 119      70.208  78.624  30.923  0.00  0.00            
ATOM   1883  CA  GLU X 119      68.147  78.902  30.410  0.00  0.00            
ATOM   1884  HA  GLU X 119      67.823  79.267  29.433  0.00  0.00            
ATOM   1885  CB  GLU X 119      68.063  77.365  30.399  0.00  0.00            
ATOM   1886  HB2 GLU X 119      68.894  76.963  29.818  0.00  0.00            
ATOM   1887  HB3 GLU X 119      68.164  76.996  31.421  0.00  0.00            
ATOM   1888  CG  GLU X 119      66.747  76.837  29.806  0.00  0.00            
ATOM   1889  HG2 GLU X 119      66.701  75.759  29.969  0.00  0.00            
ATOM   1890  HG3 GLU X 119      65.905  77.284  30.339  0.00  0.00            
ATOM   1891  CD  GLU X 119      66.628  77.114  28.299  0.00  0.00            
ATOM   1892  OE1 GLU X 119      67.521  76.701  27.518  0.00  0.00            
ATOM   1893  OE2 GLU X 119      65.637  77.763  27.886  0.00  0.00            
ATOM   1894  C   GLU X 119      67.201  79.523  31.458  0.00  0.00            
ATOM   1895  O   GLU X 119      66.140  80.036  31.086  0.00  0.00            
ATOM   1896  N   ASP X 120      67.597  79.555  32.739  0.00  0.00            
ATOM   1897  H   ASP X 120      68.486  79.124  32.980  0.00  0.00            
ATOM   1898  CA  ASP X 120      66.856  80.280  33.788  0.00  0.00            
ATOM   1899  HA  ASP X 120      65.807  79.986  33.745  0.00  0.00            
ATOM   1900  CB  ASP X 120      67.383  79.955  35.199  0.00  0.00            
ATOM   1901  HB2 ASP X 120      68.473  79.997  35.184  0.00  0.00            
ATOM   1902  HB3 ASP X 120      67.043  80.739  35.876  0.00  0.00            
ATOM   1903  CG  ASP X 120      66.938  78.614  35.798  0.00  0.00            
ATOM   1904  OD1 ASP X 120      66.241  77.806  35.139  0.00  0.00            
ATOM   1905  OD2 ASP X 120      67.335  78.327  36.955  0.00  0.00            
ATOM   1906  C   ASP X 120      66.911  81.804  33.577  0.00  0.00            
ATOM   1907  O   ASP X 120      65.928  82.498  33.843  0.00  0.00            
ATOM   1908  N   LEU X 121      68.033  82.343  33.087  0.00  0.00            
ATOM   1909  H   LEU X 121      68.834  81.742  32.932  0.00  0.00            
ATOM   1910  CA  LEU X 121      68.143  83.764  32.739  0.00  0.00            
ATOM   1911  HA  LEU X 121      67.831  84.354  33.602  0.00  0.00            
ATOM   1912  CB  LEU X 121      69.619  84.084  32.440  0.00  0.00            
ATOM   1913  HB2 LEU X 121      70.206  83.881  33.337  0.00  0.00            
ATOM   1914  HB3 LEU X 121      69.971  83.413  31.657  0.00  0.00            
ATOM   1915  CG  LEU X 121      69.889  85.530  31.983  0.00  0.00            
ATOM   1916  HG  LEU X 121      69.367  85.718  31.046  0.00  0.00            
ATOM   1917  CD1 LEU X 121      69.431  86.559  33.020  0.00  0.00            
ATOM   1918 HD11 LEU X 121      69.829  86.300  34.000  0.00  0.00            
ATOM   1919 HD12 LEU X 121      69.775  87.553  32.735  0.00  0.00            
ATOM   1920 HD13 LEU X 121      68.342  86.578  33.071  0.00  0.00            
ATOM   1921  CD2 LEU X 121      71.386  85.708  31.734  0.00  0.00            
ATOM   1922 HD21 LEU X 121      71.944  85.533  32.655  0.00  0.00            
ATOM   1923 HD22 LEU X 121      71.720  84.999  30.976  0.00  0.00            
ATOM   1924 HD23 LEU X 121      71.585  86.717  31.375  0.00  0.00            
ATOM   1925  C   LEU X 121      67.209  84.134  31.571  0.00  0.00            
ATOM   1926  O   LEU X 121      66.478  85.121  31.648  0.00  0.00            
ATOM   1927  N   LYS X 122      67.175  83.313  30.515  0.00  0.00            
ATOM   1928  H   LYS X 122      67.824  82.531  30.512  0.00  0.00            
ATOM   1929  CA  LYS X 122      66.351  83.525  29.317  0.00  0.00            
ATOM   1930  HA  LYS X 122      66.617  84.494  28.893  0.00  0.00            
ATOM   1931  CB  LYS X 122      66.696  82.433  28.284  0.00  0.00            
ATOM   1932  HB2 LYS X 122      67.760  82.509  28.053  0.00  0.00            
ATOM   1933  HB3 LYS X 122      66.530  81.454  28.732  0.00  0.00            
ATOM   1934  CG  LYS X 122      65.925  82.488  26.955  0.00  0.00            
ATOM   1935  HG2 LYS X 122      66.310  81.693  26.314  0.00  0.00            
ATOM   1936  HG3 LYS X 122      64.870  82.288  27.144  0.00  0.00            
ATOM   1937  CD  LYS X 122      66.067  83.831  26.218  0.00  0.00            
ATOM   1938  HD2 LYS X 122      65.485  84.595  26.736  0.00  0.00            
ATOM   1939  HD3 LYS X 122      67.114  84.135  26.229  0.00  0.00            
ATOM   1940  CE  LYS X 122      65.612  83.768  24.753  0.00  0.00            
ATOM   1941  HE2 LYS X 122      65.682  84.773  24.327  0.00  0.00            
ATOM   1942  HE3 LYS X 122      66.292  83.122  24.193  0.00  0.00            
ATOM   1943  NZ  LYS X 122      64.227  83.271  24.613  0.00  0.00            
ATOM   1944  HZ1 LYS X 122      63.589  83.770  25.232  0.00  0.00            
ATOM   1945  HZ2 LYS X 122      63.876  83.352  23.661  0.00  0.00            
ATOM   1946  HZ3 LYS X 122      64.156  82.285  24.853  0.00  0.00            
ATOM   1947  C   LYS X 122      64.858  83.599  29.646  0.00  0.00            
ATOM   1948  O   LYS X 122      64.193  84.499  29.147  0.00  0.00            
ATOM   1949  N   THR X 123      64.332  82.753  30.539  0.00  0.00            
ATOM   1950  H   THR X 123      64.924  82.029  30.927  0.00  0.00            
ATOM   1951  CA  THR X 123      62.914  82.843  30.952  0.00  0.00            
ATOM   1952  HA  THR X 123      62.323  82.964  30.044  0.00  0.00            
ATOM   1953  CB  THR X 123      62.423  81.534  31.596  0.00  0.00            
ATOM   1954  HB  THR X 123      62.685  80.704  30.942  0.00  0.00            
ATOM   1955  CG2 THR X 123      62.974  81.241  32.987  0.00  0.00            
ATOM   1956 HG21 THR X 123      62.525  80.323  33.363  0.00  0.00            
ATOM   1957 HG22 THR X 123      64.047  81.091  32.915  0.00  0.00            
ATOM   1958 HG23 THR X 123      62.756  82.054  33.680  0.00  0.00            
ATOM   1959  OG1 THR X 123      61.023  81.559  31.728  0.00  0.00            
ATOM   1960  HG1 THR X 123      60.666  81.108  30.931  0.00  0.00            
ATOM   1961  C   THR X 123      62.607  84.078  31.822  0.00  0.00            
ATOM   1962  O   THR X 123      61.491  84.601  31.775  0.00  0.00            
ATOM   1963  N   GLN X 124      63.582  84.602  32.578  0.00  0.00            
ATOM   1964  H   GLN X 124      64.483  84.140  32.595  0.00  0.00            
ATOM   1965  CA  GLN X 124      63.450  85.869  33.322  0.00  0.00            
ATOM   1966  HA  GLN X 124      62.477  85.884  33.814  0.00  0.00            
ATOM   1967  CB  GLN X 124      64.523  85.947  34.427  0.00  0.00            
ATOM   1968  HB2 GLN X 124      65.502  85.719  34.006  0.00  0.00            
ATOM   1969  HB3 GLN X 124      64.549  86.961  34.823  0.00  0.00            
ATOM   1970  CG  GLN X 124      64.218  84.985  35.589  0.00  0.00            
ATOM   1971  HG2 GLN X 124      63.351  85.351  36.137  0.00  0.00            
ATOM   1972  HG3 GLN X 124      63.965  84.002  35.189  0.00  0.00            
ATOM   1973  CD  GLN X 124      65.383  84.812  36.562  0.00  0.00            
ATOM   1974  OE1 GLN X 124      65.524  85.513  37.556  0.00  0.00            
ATOM   1975  NE2 GLN X 124      66.247  83.854  36.324  0.00  0.00            
ATOM   1976 HE21 GLN X 124      66.946  83.647  37.029  0.00  0.00            
ATOM   1977 HE22 GLN X 124      66.136  83.289  35.489  0.00  0.00            
ATOM   1978  C   GLN X 124      63.486  87.104  32.394  0.00  0.00            
ATOM   1979  O   GLN X 124      62.713  88.047  32.585  0.00  0.00            
ATOM   1980  N   ILE X 125      64.310  87.081  31.340  0.00  0.00            
ATOM   1981  H   ILE X 125      64.966  86.309  31.264  0.00  0.00            
ATOM   1982  CA  ILE X 125      64.315  88.111  30.286  0.00  0.00            
ATOM   1983  HA  ILE X 125      64.324  89.093  30.761  0.00  0.00            
ATOM   1984  CB  ILE X 125      65.599  88.000  29.424  0.00  0.00            
ATOM   1985  HB  ILE X 125      65.691  86.972  29.068  0.00  0.00            
ATOM   1986  CG2 ILE X 125      65.528  88.926  28.194  0.00  0.00            
ATOM   1987 HG21 ILE X 125      65.401  89.962  28.509  0.00  0.00            
ATOM   1988 HG22 ILE X 125      66.427  88.834  27.588  0.00  0.00            
ATOM   1989 HG23 ILE X 125      64.691  88.645  27.557  0.00  0.00            
ATOM   1990  CG1 ILE X 125      66.842  88.341  30.284  0.00  0.00            
ATOM   1991 HG12 ILE X 125      66.779  89.377  30.618  0.00  0.00            
ATOM   1992 HG13 ILE X 125      66.849  87.712  31.173  0.00  0.00            
ATOM   1993  CD1 ILE X 125      68.188  88.131  29.575  0.00  0.00            
ATOM   1994 HD11 ILE X 125      68.322  88.862  28.777  0.00  0.00            
ATOM   1995 HD12 ILE X 125      68.997  88.259  30.294  0.00  0.00            
ATOM   1996 HD13 ILE X 125      68.238  87.123  29.160  0.00  0.00            
ATOM   1997  C   ILE X 125      63.022  88.044  29.452  0.00  0.00            
ATOM   1998  O   ILE X 125      62.337  89.053  29.301  0.00  0.00            
ATOM   1999  N   ASP X 126      62.632  86.858  28.971  0.00  0.00            
ATOM   2000  H   ASP X 126      63.245  86.060  29.107  0.00  0.00            
ATOM   2001  CA  ASP X 126      61.429  86.668  28.145  0.00  0.00            
ATOM   2002  HA  ASP X 126      61.556  87.223  27.214  0.00  0.00            
ATOM   2003  CB  ASP X 126      61.227  85.180  27.804  0.00  0.00            
ATOM   2004  HB2 ASP X 126      61.290  84.591  28.720  0.00  0.00            
ATOM   2005  HB3 ASP X 126      60.218  85.056  27.405  0.00  0.00            
ATOM   2006  CG  ASP X 126      62.193  84.612  26.763  0.00  0.00            
ATOM   2007  OD1 ASP X 126      62.281  83.368  26.644  0.00  0.00            
ATOM   2008  OD2 ASP X 126      62.792  85.367  25.961  0.00  0.00            
ATOM   2009  C   ASP X 126      60.160  87.209  28.816  0.00  0.00            
ATOM   2010  O   ASP X 126      59.403  87.943  28.176  0.00  0.00            
ATOM   2011  N   ARG X 127      59.934  86.899  30.104  0.00  0.00            
ATOM   2012  H   ARG X 127      60.589  86.278  30.568  0.00  0.00            
ATOM   2013  CA  ARG X 127      58.742  87.372  30.829  0.00  0.00            
ATOM   2014  HA  ARG X 127      57.874  87.174  30.197  0.00  0.00            
ATOM   2015  CB  ARG X 127      58.537  86.581  32.133  0.00  0.00            
ATOM   2016  HB2 ARG X 127      57.536  86.802  32.498  0.00  0.00            
ATOM   2017  HB3 ARG X 127      58.579  85.518  31.895  0.00  0.00            
ATOM   2018  CG  ARG X 127      59.533  86.904  33.263  0.00  0.00            
ATOM   2019  HG2 ARG X 127      60.544  86.838  32.877  0.00  0.00            
ATOM   2020  HG3 ARG X 127      59.359  87.920  33.617  0.00  0.00            
ATOM   2021  CD  ARG X 127      59.399  85.955  34.460  0.00  0.00            
ATOM   2022  HD2 ARG X 127      60.047  86.303  35.266  0.00  0.00            
ATOM   2023  HD3 ARG X 127      58.367  85.982  34.811  0.00  0.00            
ATOM   2024  NE  ARG X 127      59.779  84.581  34.093  0.00  0.00            
ATOM   2025  HE  ARG X 127      60.371  84.472  33.278  0.00  0.00            
ATOM   2026  CZ  ARG X 127      59.348  83.463  34.644  0.00  0.00            
ATOM   2027  NH1 ARG X 127      58.580  83.441  35.692  0.00  0.00            
ATOM   2028 HH11 ARG X 127      58.345  84.298  36.177  0.00  0.00            
ATOM   2029 HH12 ARG X 127      58.169  82.566  35.999  0.00  0.00            
ATOM   2030  NH2 ARG X 127      59.654  82.325  34.107  0.00  0.00            
ATOM   2031 HH21 ARG X 127      60.238  82.261  33.282  0.00  0.00            
ATOM   2032 HH22 ARG X 127      59.327  81.464  34.530  0.00  0.00            
ATOM   2033  C   ARG X 127      58.732  88.884  31.057  0.00  0.00            
ATOM   2034  O   ARG X 127      57.682  89.502  30.912  0.00  0.00            
ATOM   2035  N   THR X 128      59.878  89.489  31.384  0.00  0.00            
ATOM   2036  H   THR X 128      60.727  88.943  31.400  0.00  0.00            
ATOM   2037  CA  THR X 128      59.960  90.939  31.650  0.00  0.00            
ATOM   2038  HA  THR X 128      59.102  91.221  32.261  0.00  0.00            
ATOM   2039  CB  THR X 128      61.217  91.320  32.451  0.00  0.00            
ATOM   2040  HB  THR X 128      61.293  92.408  32.475  0.00  0.00            
ATOM   2041  CG2 THR X 128      61.141  90.822  33.894  0.00  0.00            
ATOM   2042 HG21 THR X 128      62.023  91.158  34.437  0.00  0.00            
ATOM   2043 HG22 THR X 128      60.257  91.234  34.380  0.00  0.00            
ATOM   2044 HG23 THR X 128      61.091  89.734  33.925  0.00  0.00            
ATOM   2045  OG1 THR X 128      62.400  90.802  31.886  0.00  0.00            
ATOM   2046  HG1 THR X 128      62.481  89.870  32.146  0.00  0.00            
ATOM   2047  C   THR X 128      59.840  91.778  30.375  0.00  0.00            
ATOM   2048  O   THR X 128      59.269  92.865  30.431  0.00  0.00            
ATOM   2049  N   ILE X 129      60.267  91.263  29.215  0.00  0.00            
ATOM   2050  H   ILE X 129      60.811  90.405  29.239  0.00  0.00            
ATOM   2051  CA  ILE X 129      59.962  91.871  27.908  0.00  0.00            
ATOM   2052  HA  ILE X 129      60.117  92.948  27.982  0.00  0.00            
ATOM   2053  CB  ILE X 129      60.925  91.335  26.817  0.00  0.00            
ATOM   2054  HB  ILE X 129      60.852  90.247  26.800  0.00  0.00            
ATOM   2055  CG2 ILE X 129      60.529  91.867  25.425  0.00  0.00            
ATOM   2056 HG21 ILE X 129      61.190  91.465  24.659  0.00  0.00            
ATOM   2057 HG22 ILE X 129      59.518  91.554  25.169  0.00  0.00            
ATOM   2058 HG23 ILE X 129      60.580  92.957  25.412  0.00  0.00            
ATOM   2059  CG1 ILE X 129      62.389  91.719  27.145  0.00  0.00            
ATOM   2060 HG12 ILE X 129      62.488  92.802  27.141  0.00  0.00            
ATOM   2061 HG13 ILE X 129      62.640  91.373  28.146  0.00  0.00            
ATOM   2062  CD1 ILE X 129      63.431  91.126  26.187  0.00  0.00            
ATOM   2063 HD11 ILE X 129      63.276  90.052  26.086  0.00  0.00            
ATOM   2064 HD12 ILE X 129      63.366  91.601  25.208  0.00  0.00            
ATOM   2065 HD13 ILE X 129      64.428  91.306  26.588  0.00  0.00            
ATOM   2066  C   ILE X 129      58.479  91.667  27.537  0.00  0.00            
ATOM   2067  O   ILE X 129      57.794  92.630  27.192  0.00  0.00            
ATOM   2068  N   HIE X 130      57.952  90.437  27.639  0.00  0.00            
ATOM   2069  H   HIE X 130      58.555  89.682  27.947  0.00  0.00            
ATOM   2070  CA  HIE X 130      56.572  90.104  27.236  0.00  0.00            
ATOM   2071  HA  HIE X 130      56.452  90.344  26.179  0.00  0.00            
ATOM   2072  CB  HIE X 130      56.324  88.593  27.418  0.00  0.00            
ATOM   2073  HB2 HIE X 130      57.092  88.046  26.874  0.00  0.00            
ATOM   2074  HB3 HIE X 130      56.423  88.338  28.473  0.00  0.00            
ATOM   2075  CG  HIE X 130      54.980  88.097  26.930  0.00  0.00            
ATOM   2076  ND1 HIE X 130      53.740  88.371  27.516  0.00  0.00            
ATOM   2077  CE1 HIE X 130      52.825  87.727  26.769  0.00  0.00            
ATOM   2078  HE1 HIE X 130      51.756  87.740  26.953  0.00  0.00            
ATOM   2079  NE2 HIE X 130      53.424  87.047  25.776  0.00  0.00            
ATOM   2080  HE2 HIE X 130      52.958  86.450  25.096  0.00  0.00            
ATOM   2081  CD2 HIE X 130      54.779  87.276  25.858  0.00  0.00            
ATOM   2082  HD2 HIE X 130      55.545  86.873  25.210  0.00  0.00            
ATOM   2083  C   HIE X 130      55.538  90.933  28.008  0.00  0.00            
ATOM   2084  O   HIE X 130      54.660  91.547  27.399  0.00  0.00            
ATOM   2085  N   TYR X 131      55.698  91.037  29.329  0.00  0.00            
ATOM   2086  H   TYR X 131      56.456  90.517  29.760  0.00  0.00            
ATOM   2087  CA  TYR X 131      54.796  91.773  30.219  0.00  0.00            
ATOM   2088  HA  TYR X 131      53.799  91.339  30.132  0.00  0.00            
ATOM   2089  CB  TYR X 131      55.289  91.561  31.654  0.00  0.00            
ATOM   2090  HB2 TYR X 131      55.432  90.492  31.816  0.00  0.00            
ATOM   2091  HB3 TYR X 131      56.264  92.039  31.771  0.00  0.00            
ATOM   2092  CG  TYR X 131      54.359  92.060  32.741  0.00  0.00            
ATOM   2093  CD1 TYR X 131      54.523  93.349  33.286  0.00  0.00            
ATOM   2094  HD1 TYR X 131      55.276  94.019  32.890  0.00  0.00            
ATOM   2095  CE1 TYR X 131      53.725  93.760  34.370  0.00  0.00            
ATOM   2096  HE1 TYR X 131      53.865  94.737  34.803  0.00  0.00            
ATOM   2097  CZ  TYR X 131      52.759  92.885  34.910  0.00  0.00            
ATOM   2098  OH  TYR X 131      52.029  93.259  35.993  0.00  0.00            
ATOM   2099  HH  TYR X 131      51.665  92.469  36.439  0.00  0.00            
ATOM   2100  CE2 TYR X 131      52.569  91.610  34.335  0.00  0.00            
ATOM   2101  HE2 TYR X 131      51.826  90.938  34.738  0.00  0.00            
ATOM   2102  CD2 TYR X 131      53.369  91.200  33.254  0.00  0.00            
ATOM   2103  HD2 TYR X 131      53.243  90.207  32.840  0.00  0.00            
ATOM   2104  C   TYR X 131      54.683  93.272  29.884  0.00  0.00            
ATOM   2105  O   TYR X 131      53.623  93.863  30.086  0.00  0.00            
ATOM   2106  N   GLU X 132      55.734  93.891  29.336  0.00  0.00            
ATOM   2107  H   GLU X 132      56.580  93.352  29.191  0.00  0.00            
ATOM   2108  CA  GLU X 132      55.759  95.308  28.925  0.00  0.00            
ATOM   2109  HA  GLU X 132      55.026  95.865  29.510  0.00  0.00            
ATOM   2110  CB  GLU X 132      57.144  95.904  29.247  0.00  0.00            
ATOM   2111  HB2 GLU X 132      57.907  95.346  28.703  0.00  0.00            
ATOM   2112  HB3 GLU X 132      57.161  96.941  28.910  0.00  0.00            
ATOM   2113  CG  GLU X 132      57.477  95.896  30.750  0.00  0.00            
ATOM   2114  HG2 GLU X 132      56.654  96.372  31.288  0.00  0.00            
ATOM   2115  HG3 GLU X 132      57.554  94.867  31.103  0.00  0.00            
ATOM   2116  CD  GLU X 132      58.782  96.640  31.075  0.00  0.00            
ATOM   2117  OE1 GLU X 132      58.896  97.249  32.161  0.00  0.00            
ATOM   2118  OE2 GLU X 132      59.729  96.695  30.253  0.00  0.00            
ATOM   2119  C   GLU X 132      55.392  95.534  27.436  0.00  0.00            
ATOM   2120  O   GLU X 132      55.227  96.680  27.004  0.00  0.00            
ATOM   2121  N   ARG X 133      55.247  94.466  26.633  0.00  0.00            
ATOM   2122  H   ARG X 133      55.416  93.556  27.050  0.00  0.00            
ATOM   2123  CA  ARG X 133      55.140  94.556  25.161  0.00  0.00            
ATOM   2124  HA  ARG X 133      54.962  95.593  24.881  0.00  0.00            
ATOM   2125  CB  ARG X 133      56.498  94.144  24.562  0.00  0.00            
ATOM   2126  HB2 ARG X 133      57.297  94.664  25.094  0.00  0.00            
ATOM   2127  HB3 ARG X 133      56.639  93.074  24.719  0.00  0.00            
ATOM   2128  CG  ARG X 133      56.622  94.478  23.065  0.00  0.00            
ATOM   2129  HG2 ARG X 133      55.792  94.038  22.511  0.00  0.00            
ATOM   2130  HG3 ARG X 133      56.581  95.561  22.944  0.00  0.00            
ATOM   2131  CD  ARG X 133      57.937  93.961  22.465  0.00  0.00            
ATOM   2132  HD2 ARG X 133      58.015  94.310  21.434  0.00  0.00            
ATOM   2133  HD3 ARG X 133      58.777  94.362  23.037  0.00  0.00            
ATOM   2134  NE  ARG X 133      57.976  92.491  22.482  0.00  0.00            
ATOM   2135  HE  ARG X 133      57.154  92.011  22.828  0.00  0.00            
ATOM   2136  CZ  ARG X 133      58.996  91.699  22.234  0.00  0.00            
ATOM   2137  NH1 ARG X 133      60.132  92.128  21.769  0.00  0.00            
ATOM   2138 HH11 ARG X 133      60.212  93.085  21.451  0.00  0.00            
ATOM   2139 HH12 ARG X 133      60.885  91.466  21.595  0.00  0.00            
ATOM   2140  NH2 ARG X 133      58.858  90.431  22.478  0.00  0.00            
ATOM   2141 HH21 ARG X 133      57.976  90.093  22.840  0.00  0.00            
ATOM   2142 HH22 ARG X 133      59.653  89.807  22.423  0.00  0.00            
ATOM   2143  C   ARG X 133      53.985  93.759  24.545  0.00  0.00            
ATOM   2144  O   ARG X 133      53.234  94.308  23.743  0.00  0.00            
ATOM   2145  N   ASN X 134      53.839  92.482  24.890  0.00  0.00            
ATOM   2146  H   ASN X 134      54.433  92.127  25.630  0.00  0.00            
ATOM   2147  CA  ASN X 134      53.007  91.511  24.165  0.00  0.00            
ATOM   2148  HA  ASN X 134      52.859  91.874  23.145  0.00  0.00            
ATOM   2149  CB  ASN X 134      53.793  90.193  24.076  0.00  0.00            
ATOM   2150  HB2 ASN X 134      54.170  89.928  25.061  0.00  0.00            
ATOM   2151  HB3 ASN X 134      53.133  89.392  23.748  0.00  0.00            
ATOM   2152  CG  ASN X 134      54.959  90.300  23.112  0.00  0.00            
ATOM   2153  OD1 ASN X 134      56.060  90.691  23.469  0.00  0.00            
ATOM   2154  ND2 ASN X 134      54.747  90.009  21.851  0.00  0.00            
ATOM   2155 HD21 ASN X 134      55.515  90.122  21.197  0.00  0.00            
ATOM   2156 HD22 ASN X 134      53.879  89.545  21.596  0.00  0.00            
ATOM   2157  C   ASN X 134      51.585  91.307  24.728  0.00  0.00            
ATOM   2158  O   ASN X 134      50.760  90.690  24.055  0.00  0.00            
ATOM   2159  N   ILE X 135      51.283  91.853  25.909  0.00  0.00            
ATOM   2160  H   ILE X 135      52.037  92.293  26.414  0.00  0.00            
ATOM   2161  CA  ILE X 135      49.945  91.863  26.534  0.00  0.00            
ATOM   2162  HA  ILE X 135      49.623  90.833  26.694  0.00  0.00            
ATOM   2163  CB  ILE X 135      50.056  92.573  27.907  0.00  0.00            
ATOM   2164  HB  ILE X 135      50.455  93.573  27.722  0.00  0.00            
ATOM   2165  CG2 ILE X 135      48.704  92.773  28.608  0.00  0.00            
ATOM   2166 HG21 ILE X 135      48.863  93.268  29.566  0.00  0.00            
ATOM   2167 HG22 ILE X 135      48.051  93.409  28.013  0.00  0.00            
ATOM   2168 HG23 ILE X 135      48.209  91.815  28.767  0.00  0.00            
ATOM   2169  CG1 ILE X 135      51.048  91.870  28.870  0.00  0.00            
ATOM   2170 HG12 ILE X 135      52.048  91.902  28.439  0.00  0.00            
ATOM   2171 HG13 ILE X 135      51.090  92.435  29.800  0.00  0.00            
ATOM   2172  CD1 ILE X 135      50.727  90.408  29.220  0.00  0.00            
ATOM   2173 HD11 ILE X 135      49.745  90.334  29.688  0.00  0.00            
ATOM   2174 HD12 ILE X 135      50.754  89.788  28.325  0.00  0.00            
ATOM   2175 HD13 ILE X 135      51.476  90.036  29.920  0.00  0.00            
ATOM   2176  C   ILE X 135      48.890  92.525  25.619  0.00  0.00            
ATOM   2177  O   ILE X 135      49.223  93.439  24.853  0.00  0.00            
ATOM   2178  N   THR X 136      47.621  92.102  25.700  0.00  0.00            
ATOM   2179  H   THR X 136      47.394  91.348  26.349  0.00  0.00            
ATOM   2180  CA  THR X 136      46.521  92.616  24.853  0.00  0.00            
ATOM   2181  HA  THR X 136      46.888  93.468  24.282  0.00  0.00            
ATOM   2182  CB  THR X 136      46.053  91.578  23.813  0.00  0.00            
ATOM   2183  HB  THR X 136      45.484  92.103  23.049  0.00  0.00            
ATOM   2184  CG2 THR X 136      47.180  90.820  23.113  0.00  0.00            
ATOM   2185 HG21 THR X 136      47.697  90.170  23.819  0.00  0.00            
ATOM   2186 HG22 THR X 136      46.763  90.214  22.309  0.00  0.00            
ATOM   2187 HG23 THR X 136      47.888  91.529  22.686  0.00  0.00            
ATOM   2188  OG1 THR X 136      45.186  90.633  24.392  0.00  0.00            
ATOM   2189  HG1 THR X 136      44.442  90.530  23.744  0.00  0.00            
ATOM   2190  C   THR X 136      45.319  93.128  25.659  0.00  0.00            
ATOM   2191  O   THR X 136      45.137  92.812  26.835  0.00  0.00            
ATOM   2192  N   THR X 137      44.441  93.902  25.009  0.00  0.00            
ATOM   2193  H   THR X 137      44.655  94.144  24.044  0.00  0.00            
ATOM   2194  CA  THR X 137      43.199  94.448  25.596  0.00  0.00            
ATOM   2195  HA  THR X 137      43.472  94.841  26.575  0.00  0.00            
ATOM   2196  CB  THR X 137      42.711  95.652  24.756  0.00  0.00            
ATOM   2197  HB  THR X 137      43.586  96.218  24.437  0.00  0.00            
ATOM   2198  CG2 THR X 137      41.917  95.268  23.509  0.00  0.00            
ATOM   2199 HG21 THR X 137      40.938  94.888  23.795  0.00  0.00            
ATOM   2200 HG22 THR X 137      41.780  96.148  22.881  0.00  0.00            
ATOM   2201 HG23 THR X 137      42.453  94.509  22.943  0.00  0.00            
ATOM   2202  OG1 THR X 137      41.901  96.532  25.507  0.00  0.00            
ATOM   2203  HG1 THR X 137      42.430  96.775  26.295  0.00  0.00            
ATOM   2204  C   THR X 137      42.106  93.389  25.874  0.00  0.00            
ATOM   2205  O   THR X 137      40.979  93.735  26.233  0.00  0.00            
ATOM   2206  N   GLU X 138      42.410  92.091  25.726  0.00  0.00            
ATOM   2207  H   GLU X 138      43.347  91.864  25.420  0.00  0.00            
ATOM   2208  CA  GLU X 138      41.562  90.967  26.169  0.00  0.00            
ATOM   2209  HA  GLU X 138      40.523  91.295  26.236  0.00  0.00            
ATOM   2210  CB  GLU X 138      41.625  89.813  25.152  0.00  0.00            
ATOM   2211  HB2 GLU X 138      42.651  89.461  25.053  0.00  0.00            
ATOM   2212  HB3 GLU X 138      41.049  88.982  25.555  0.00  0.00            
ATOM   2213  CG  GLU X 138      41.022  90.136  23.777  0.00  0.00            
ATOM   2214  HG2 GLU X 138      40.680  89.199  23.334  0.00  0.00            
ATOM   2215  HG3 GLU X 138      40.145  90.772  23.911  0.00  0.00            
ATOM   2216  CD  GLU X 138      42.006  90.779  22.793  0.00  0.00            
ATOM   2217  OE1 GLU X 138      41.570  91.575  21.926  0.00  0.00            
ATOM   2218  OE2 GLU X 138      43.210  90.444  22.795  0.00  0.00            
ATOM   2219  C   GLU X 138      41.933  90.402  27.557  0.00  0.00            
ATOM   2220  O   GLU X 138      41.143  89.649  28.131  0.00  0.00            
ATOM   2221  N   ASP X 139      43.117  90.720  28.093  0.00  0.00            
ATOM   2222  H   ASP X 139      43.700  91.382  27.591  0.00  0.00            
ATOM   2223  CA  ASP X 139      43.724  90.078  29.275  0.00  0.00            
ATOM   2224  HA  ASP X 139      43.506  89.013  29.213  0.00  0.00            
ATOM   2225  CB  ASP X 139      45.259  90.220  29.180  0.00  0.00            
ATOM   2226  HB2 ASP X 139      45.519  91.274  29.070  0.00  0.00            
ATOM   2227  HB3 ASP X 139      45.707  89.865  30.108  0.00  0.00            
ATOM   2228  CG  ASP X 139      45.870  89.407  28.023  0.00  0.00            
ATOM   2229  OD1 ASP X 139      46.946  89.780  27.506  0.00  0.00            
ATOM   2230  OD2 ASP X 139      45.317  88.331  27.671  0.00  0.00            
ATOM   2231  C   ASP X 139      43.112  90.505  30.633  0.00  0.00            
ATOM   2232  O   ASP X 139      43.786  91.016  31.531  0.00  0.00            
ATOM   2233  N   LYS X 140      41.803  90.270  30.800  0.00  0.00            
ATOM   2234  H   LYS X 140      41.328  89.855  30.003  0.00  0.00            
ATOM   2235  CA  LYS X 140      40.993  90.597  31.993  0.00  0.00            
ATOM   2236  HA  LYS X 140      41.038  91.670  32.158  0.00  0.00            
ATOM   2237  CB  LYS X 140      39.521  90.228  31.734  0.00  0.00            
ATOM   2238  HB2 LYS X 140      39.464  89.255  31.247  0.00  0.00            
ATOM   2239  HB3 LYS X 140      38.994  90.165  32.688  0.00  0.00            
ATOM   2240  CG  LYS X 140      38.828  91.302  30.878  0.00  0.00            
ATOM   2241  HG2 LYS X 140      38.863  92.245  31.423  0.00  0.00            
ATOM   2242  HG3 LYS X 140      39.364  91.438  29.937  0.00  0.00            
ATOM   2243  CD  LYS X 140      37.356  90.978  30.586  0.00  0.00            
ATOM   2244  HD2 LYS X 140      36.875  90.592  31.488  0.00  0.00            
ATOM   2245  HD3 LYS X 140      36.848  91.897  30.289  0.00  0.00            
ATOM   2246  CE  LYS X 140      37.247  89.964  29.445  0.00  0.00            
ATOM   2247  HE2 LYS X 140      37.689  90.403  28.546  0.00  0.00            
ATOM   2248  HE3 LYS X 140      37.823  89.069  29.695  0.00  0.00            
ATOM   2249  NZ  LYS X 140      35.844  89.587  29.171  0.00  0.00            
ATOM   2250  HZ1 LYS X 140      35.231  90.392  29.069  0.00  0.00            
ATOM   2251  HZ2 LYS X 140      35.800  89.030  28.321  0.00  0.00            
ATOM   2252  HZ3 LYS X 140      35.466  89.007  29.920  0.00  0.00            
ATOM   2253  C   LYS X 140      41.497  89.984  33.305  0.00  0.00            
ATOM   2254  O   LYS X 140      41.217  90.551  34.366  0.00  0.00            
ATOM   2255  N   TRP X 141      42.303  88.919  33.263  0.00  0.00            
ATOM   2256  H   TRP X 141      42.477  88.492  32.364  0.00  0.00            
ATOM   2257  CA  TRP X 141      42.981  88.374  34.449  0.00  0.00            
ATOM   2258  HA  TRP X 141      42.219  88.057  35.162  0.00  0.00            
ATOM   2259  CB  TRP X 141      43.800  87.139  34.064  0.00  0.00            
ATOM   2260  HB2 TRP X 141      44.185  86.718  34.989  0.00  0.00            
ATOM   2261  HB3 TRP X 141      43.136  86.396  33.626  0.00  0.00            
ATOM   2262  CG  TRP X 141      44.972  87.348  33.149  0.00  0.00            
ATOM   2263  CD1 TRP X 141      44.959  87.165  31.810  0.00  0.00            
ATOM   2264  HD1 TRP X 141      44.101  86.834  31.235  0.00  0.00            
ATOM   2265  NE1 TRP X 141      46.209  87.435  31.291  0.00  0.00            
ATOM   2266  HE1 TRP X 141      46.452  87.283  30.314  0.00  0.00            
ATOM   2267  CE2 TRP X 141      47.095  87.826  32.269  0.00  0.00            
ATOM   2268  CZ2 TRP X 141      48.447  88.198  32.240  0.00  0.00            
ATOM   2269  HZ2 TRP X 141      48.977  88.249  31.300  0.00  0.00            
ATOM   2270  CH2 TRP X 141      49.105  88.476  33.450  0.00  0.00            
ATOM   2271  HH2 TRP X 141      50.151  88.756  33.451  0.00  0.00            
ATOM   2272  CZ3 TRP X 141      48.402  88.378  34.664  0.00  0.00            
ATOM   2273  HZ3 TRP X 141      48.917  88.574  35.596  0.00  0.00            
ATOM   2274  CE3 TRP X 141      47.036  88.033  34.677  0.00  0.00            
ATOM   2275  HE3 TRP X 141      46.510  87.971  35.618  0.00  0.00            
ATOM   2276  CD2 TRP X 141      46.342  87.750  33.479  0.00  0.00            
ATOM   2277  C   TRP X 141      43.878  89.395  35.172  0.00  0.00            
ATOM   2278  O   TRP X 141      44.100  89.264  36.376  0.00  0.00            
ATOM   2279  N   LEU X 142      44.345  90.444  34.481  0.00  0.00            
ATOM   2280  H   LEU X 142      44.159  90.487  33.483  0.00  0.00            
ATOM   2281  CA  LEU X 142      45.155  91.513  35.076  0.00  0.00            
ATOM   2282  HA  LEU X 142      46.025  91.050  35.534  0.00  0.00            
ATOM   2283  CB  LEU X 142      45.621  92.469  33.966  0.00  0.00            
ATOM   2284  HB2 LEU X 142      44.754  92.752  33.368  0.00  0.00            
ATOM   2285  HB3 LEU X 142      46.021  93.380  34.416  0.00  0.00            
ATOM   2286  CG  LEU X 142      46.700  91.858  33.054  0.00  0.00            
ATOM   2287  HG  LEU X 142      46.421  90.845  32.764  0.00  0.00            
ATOM   2288  CD1 LEU X 142      46.840  92.698  31.790  0.00  0.00            
ATOM   2289 HD11 LEU X 142      47.609  92.256  31.161  0.00  0.00            
ATOM   2290 HD12 LEU X 142      45.899  92.682  31.240  0.00  0.00            
ATOM   2291 HD13 LEU X 142      47.101  93.723  32.046  0.00  0.00            
ATOM   2292  CD2 LEU X 142      48.064  91.828  33.749  0.00  0.00            
ATOM   2293 HD21 LEU X 142      48.345  92.828  34.075  0.00  0.00            
ATOM   2294 HD22 LEU X 142      48.028  91.167  34.612  0.00  0.00            
ATOM   2295 HD23 LEU X 142      48.816  91.442  33.062  0.00  0.00            
ATOM   2296  C   LEU X 142      44.431  92.292  36.188  0.00  0.00            
ATOM   2297  O   LEU X 142      45.092  92.836  37.071  0.00  0.00            
ATOM   2298  N   GLY X 143      43.095  92.314  36.188  0.00  0.00            
ATOM   2299  H   GLY X 143      42.613  91.826  35.444  0.00  0.00            
ATOM   2300  CA  GLY X 143      42.290  92.907  37.262  0.00  0.00            
ATOM   2301  HA2 GLY X 143      42.831  93.753  37.686  0.00  0.00            
ATOM   2302  HA3 GLY X 143      41.359  93.290  36.852  0.00  0.00            
ATOM   2303  C   GLY X 143      41.945  91.956  38.415  0.00  0.00            
ATOM   2304  O   GLY X 143      41.112  92.310  39.246  0.00  0.00            
ATOM   2305  N   GLN X 144      42.534  90.755  38.472  0.00  0.00            
ATOM   2306  H   GLN X 144      43.213  90.511  37.760  0.00  0.00            
ATOM   2307  CA  GLN X 144      42.322  89.781  39.553  0.00  0.00            
ATOM   2308  HA  GLN X 144      41.467  90.101  40.146  0.00  0.00            
ATOM   2309  CB  GLN X 144      41.976  88.398  38.975  0.00  0.00            
ATOM   2310  HB2 GLN X 144      42.836  87.997  38.441  0.00  0.00            
ATOM   2311  HB3 GLN X 144      41.746  87.735  39.810  0.00  0.00            
ATOM   2312  CG  GLN X 144      40.766  88.428  38.027  0.00  0.00            
ATOM   2313  HG2 GLN X 144      40.001  89.081  38.448  0.00  0.00            
ATOM   2314  HG3 GLN X 144      41.075  88.842  37.067  0.00  0.00            
ATOM   2315  CD  GLN X 144      40.140  87.055  37.786  0.00  0.00            
ATOM   2316  OE1 GLN X 144      38.925  86.920  37.701  0.00  0.00            
ATOM   2317  NE2 GLN X 144      40.897  85.988  37.682  0.00  0.00            
ATOM   2318 HE21 GLN X 144      40.444  85.129  37.422  0.00  0.00            
ATOM   2319 HE22 GLN X 144      41.910  86.048  37.703  0.00  0.00            
ATOM   2320  C   GLN X 144      43.528  89.701  40.505  0.00  0.00            
ATOM   2321  O   GLN X 144      44.676  89.856  40.084  0.00  0.00            
ATOM   2322  N   ALA X 145      43.277  89.419  41.784  0.00  0.00            
ATOM   2323  H   ALA X 145      42.309  89.283  42.061  0.00  0.00            
ATOM   2324  CA  ALA X 145      44.286  89.347  42.844  0.00  0.00            
ATOM   2325  HA  ALA X 145      45.260  89.149  42.395  0.00  0.00            
ATOM   2326  CB  ALA X 145      44.348  90.718  43.536  0.00  0.00            
ATOM   2327  HB1 ALA X 145      45.134  90.718  44.293  0.00  0.00            
ATOM   2328  HB2 ALA X 145      44.572  91.493  42.802  0.00  0.00            
ATOM   2329  HB3 ALA X 145      43.391  90.939  44.010  0.00  0.00            
ATOM   2330  C   ALA X 145      44.009  88.208  43.847  0.00  0.00            
ATOM   2331  O   ALA X 145      42.927  87.618  43.849  0.00  0.00            
ATOM   2332  N   LEU X 146      44.981  87.916  44.716  0.00  0.00            
ATOM   2333  H   LEU X 146      45.862  88.411  44.610  0.00  0.00            
ATOM   2334  CA  LEU X 146      44.935  86.848  45.724  0.00  0.00            
ATOM   2335  HA  LEU X 146      43.907  86.501  45.834  0.00  0.00            
ATOM   2336  CB  LEU X 146      45.784  85.675  45.190  0.00  0.00            
ATOM   2337  HB2 LEU X 146      45.283  85.260  44.314  0.00  0.00            
ATOM   2338  HB3 LEU X 146      46.736  86.089  44.861  0.00  0.00            
ATOM   2339  CG  LEU X 146      46.095  84.533  46.175  0.00  0.00            
ATOM   2340  HG  LEU X 146      46.583  84.937  47.060  0.00  0.00            
ATOM   2341  CD1 LEU X 146      44.845  83.769  46.603  0.00  0.00            
ATOM   2342 HD11 LEU X 146      44.370  83.318  45.733  0.00  0.00            
ATOM   2343 HD12 LEU X 146      45.121  82.983  47.306  0.00  0.00            
ATOM   2344 HD13 LEU X 146      44.143  84.436  47.099  0.00  0.00            
ATOM   2345  CD2 LEU X 146      47.050  83.532  45.519  0.00  0.00            
ATOM   2346 HD21 LEU X 146      47.991  84.024  45.278  0.00  0.00            
ATOM   2347 HD22 LEU X 146      47.251  82.710  46.205  0.00  0.00            
ATOM   2348 HD23 LEU X 146      46.609  83.135  44.605  0.00  0.00            
ATOM   2349  C   LEU X 146      45.404  87.350  47.102  0.00  0.00            
ATOM   2350  O   LEU X 146      46.461  87.971  47.215  0.00  0.00            
ATOM   2351  N   CYS X 147      44.636  87.041  48.150  0.00  0.00            
ATOM   2352  H   CYS X 147      43.767  86.544  47.973  0.00  0.00            
ATOM   2353  CA  CYS X 147      44.955  87.307  49.554  0.00  0.00            
ATOM   2354  HA  CYS X 147      45.948  87.749  49.620  0.00  0.00            
ATOM   2355  CB  CYS X 147      43.954  88.322  50.128  0.00  0.00            
ATOM   2356  HB2 CYS X 147      42.936  87.944  50.007  0.00  0.00            
ATOM   2357  HB3 CYS X 147      44.148  88.456  51.194  0.00  0.00            
ATOM   2358  SG  CYS X 147      44.120  89.929  49.294  0.00  0.00            
ATOM   2359  HG  CYS X 147      43.680  89.513  48.101  0.00  0.00            
ATOM   2360  C   CYS X 147      44.965  85.999  50.368  0.00  0.00            
ATOM   2361  O   CYS X 147      44.021  85.206  50.301  0.00  0.00            
ATOM   2362  N   ILE X 148      46.026  85.773  51.148  0.00  0.00            
ATOM   2363  H   ILE X 148      46.769  86.466  51.152  0.00  0.00            
ATOM   2364  CA  ILE X 148      46.254  84.520  51.892  0.00  0.00            
ATOM   2365  HA  ILE X 148      45.410  83.847  51.732  0.00  0.00            
ATOM   2366  CB  ILE X 148      47.516  83.799  51.366  0.00  0.00            
ATOM   2367  HB  ILE X 148      48.354  84.476  51.528  0.00  0.00            
ATOM   2368  CG2 ILE X 148      47.779  82.503  52.158  0.00  0.00            
ATOM   2369 HG21 ILE X 148      46.907  81.849  52.117  0.00  0.00            
ATOM   2370 HG22 ILE X 148      48.633  81.967  51.745  0.00  0.00            
ATOM   2371 HG23 ILE X 148      48.003  82.733  53.200  0.00  0.00            
ATOM   2372  CG1 ILE X 148      47.444  83.479  49.851  0.00  0.00            
ATOM   2373 HG12 ILE X 148      46.845  82.583  49.687  0.00  0.00            
ATOM   2374 HG13 ILE X 148      46.966  84.296  49.316  0.00  0.00            
ATOM   2375  CD1 ILE X 148      48.828  83.297  49.215  0.00  0.00            
ATOM   2376 HD11 ILE X 148      49.435  84.188  49.379  0.00  0.00            
ATOM   2377 HD12 ILE X 148      49.334  82.429  49.637  0.00  0.00            
ATOM   2378 HD13 ILE X 148      48.717  83.149  48.141  0.00  0.00            
ATOM   2379  C   ILE X 148      46.332  84.801  53.400  0.00  0.00            
ATOM   2380  O   ILE X 148      47.086  85.680  53.833  0.00  0.00            
ATOM   2381  N   ALA X 149      45.554  84.057  54.190  0.00  0.00            
ATOM   2382  H   ALA X 149      44.966  83.351  53.757  0.00  0.00            
ATOM   2383  CA  ALA X 149      45.354  84.267  55.624  0.00  0.00            
ATOM   2384  HA  ALA X 149      46.249  84.722  56.049  0.00  0.00            
ATOM   2385  CB  ALA X 149      44.187  85.257  55.775  0.00  0.00            
ATOM   2386  HB1 ALA X 149      44.045  85.515  56.824  0.00  0.00            
ATOM   2387  HB2 ALA X 149      44.400  86.173  55.223  0.00  0.00            
ATOM   2388  HB3 ALA X 149      43.270  84.807  55.392  0.00  0.00            
ATOM   2389  C   ALA X 149      45.093  82.949  56.393  0.00  0.00            
ATOM   2390  O   ALA X 149      45.066  81.859  55.817  0.00  0.00            
ATOM   2391  N   SER X 150      44.877  83.054  57.706  0.00  0.00            
ATOM   2392  H   SER X 150      45.001  83.968  58.127  0.00  0.00            
ATOM   2393  CA  SER X 150      44.582  81.951  58.629  0.00  0.00            
ATOM   2394  HA  SER X 150      43.983  81.195  58.122  0.00  0.00            
ATOM   2395  CB  SER X 150      45.903  81.312  59.079  0.00  0.00            
ATOM   2396  HB2 SER X 150      46.374  80.826  58.223  0.00  0.00            
ATOM   2397  HB3 SER X 150      46.571  82.090  59.449  0.00  0.00            
ATOM   2398  OG  SER X 150      45.708  80.363  60.110  0.00  0.00            
ATOM   2399  HG  SER X 150      46.570  79.886  60.211  0.00  0.00            
ATOM   2400  C   SER X 150      43.795  82.453  59.844  0.00  0.00            
ATOM   2401  O   SER X 150      43.953  83.608  60.258  0.00  0.00            
ATOM   2402  N   ALA X 151      42.989  81.578  60.452  0.00  0.00            
ATOM   2403  H   ALA X 151      42.869  80.663  60.024  0.00  0.00            
ATOM   2404  CA  ALA X 151      42.238  81.847  61.678  0.00  0.00            
ATOM   2405  HA  ALA X 151      41.553  82.673  61.486  0.00  0.00            
ATOM   2406  CB  ALA X 151      41.415  80.591  61.999  0.00  0.00            
ATOM   2407  HB1 ALA X 151      42.080  79.763  62.244  0.00  0.00            
ATOM   2408  HB2 ALA X 151      40.758  80.782  62.848  0.00  0.00            
ATOM   2409  HB3 ALA X 151      40.807  80.310  61.139  0.00  0.00            
ATOM   2410  C   ALA X 151      43.115  82.245  62.888  0.00  0.00            
ATOM   2411  O   ALA X 151      42.599  82.818  63.853  0.00  0.00            
ATOM   2412  N   GLU X 152      44.423  81.956  62.873  0.00  0.00            
ATOM   2413  H   GLU X 152      44.797  81.440  62.086  0.00  0.00            
ATOM   2414  CA  GLU X 152      45.339  82.327  63.956  0.00  0.00            
ATOM   2415  HA  GLU X 152      44.827  82.172  64.904  0.00  0.00            
ATOM   2416  CB  GLU X 152      46.502  81.324  63.920  0.00  0.00            
ATOM   2417  HB2 GLU X 152      46.905  81.233  64.925  0.00  0.00            
ATOM   2418  HB3 GLU X 152      46.103  80.339  63.667  0.00  0.00            
ATOM   2419  CG  GLU X 152      47.619  81.652  62.918  0.00  0.00            
ATOM   2420  HG2 GLU X 152      47.930  80.692  62.486  0.00  0.00            
ATOM   2421  HG3 GLU X 152      47.238  82.266  62.101  0.00  0.00            
ATOM   2422  CD  GLU X 152      48.855  82.261  63.564  0.00  0.00            
ATOM   2423  OE1 GLU X 152      49.458  83.170  62.878  0.00  0.00            
ATOM   2424  OE2 GLU X 152      49.252  81.852  64.652  0.00  0.00            
ATOM   2425  C   GLU X 152      45.743  83.826  63.921  0.00  0.00            
ATOM   2426  O   GLU X 152      46.183  84.399  64.927  0.00  0.00            
ATOM   2427  N   GLY X 153      45.570  84.475  62.762  0.00  0.00            
ATOM   2428  H   GLY X 153      45.166  83.960  61.988  0.00  0.00            
ATOM   2429  CA  GLY X 153      45.756  85.912  62.593  0.00  0.00            
ATOM   2430  HA2 GLY X 153      46.753  86.190  62.931  0.00  0.00            
ATOM   2431  HA3 GLY X 153      45.670  86.171  61.538  0.00  0.00            
ATOM   2432  C   GLY X 153      44.707  86.707  63.374  0.00  0.00            
ATOM   2433  O   GLY X 153      43.525  86.352  63.403  0.00  0.00            
ATOM   2434  N   GLY X 154      45.131  87.796  64.012  0.00  0.00            
ATOM   2435  H   GLY X 154      46.115  88.027  64.004  0.00  0.00            
ATOM   2436  CA  GLY X 154      44.237  88.669  64.764  0.00  0.00            
ATOM   2437  HA2 GLY X 154      43.426  88.989  64.114  0.00  0.00            
ATOM   2438  HA3 GLY X 154      43.803  88.095  65.577  0.00  0.00            
ATOM   2439  C   GLY X 154      44.918  89.905  65.360  0.00  0.00            
ATOM   2440  O   GLY X 154      46.061  90.205  64.998  0.00  0.00            
ATOM   2441  N   PRO X 155      44.225  90.621  66.264  0.00  0.00            
ATOM   2442  CD  PRO X 155      42.800  90.471  66.543  0.00  0.00            
ATOM   2443  HD2 PRO X 155      42.659  89.764  67.359  0.00  0.00            
ATOM   2444  HD3 PRO X 155      42.233  90.152  65.670  0.00  0.00            
ATOM   2445  CG  PRO X 155      42.331  91.851  66.983  0.00  0.00            
ATOM   2446  HG2 PRO X 155      41.439  91.799  67.608  0.00  0.00            
ATOM   2447  HG3 PRO X 155      42.165  92.484  66.114  0.00  0.00            
ATOM   2448  CB  PRO X 155      43.548  92.338  67.759  0.00  0.00            
ATOM   2449  HB2 PRO X 155      43.526  91.888  68.751  0.00  0.00            
ATOM   2450  HB3 PRO X 155      43.578  93.425  67.823  0.00  0.00            
ATOM   2451  CA  PRO X 155      44.750  91.777  66.994  0.00  0.00            
ATOM   2452  HA  PRO X 155      45.087  92.523  66.277  0.00  0.00            
ATOM   2453  C   PRO X 155      45.895  91.470  67.975  0.00  0.00            
ATOM   2454  O   PRO X 155      46.231  90.311  68.238  0.00  0.00            
ATOM   2455  N   SER X 156      46.452  92.535  68.554  0.00  0.00            
ATOM   2456  H   SER X 156      46.173  93.440  68.192  0.00  0.00            
ATOM   2457  CA  SER X 156      47.464  92.599  69.620  0.00  0.00            
ATOM   2458  HA  SER X 156      47.207  91.903  70.418  0.00  0.00            
ATOM   2459  CB  SER X 156      48.841  92.226  69.053  0.00  0.00            
ATOM   2460  HB2 SER X 156      49.558  92.138  69.870  0.00  0.00            
ATOM   2461  HB3 SER X 156      48.779  91.264  68.543  0.00  0.00            
ATOM   2462  OG  SER X 156      49.300  93.205  68.141  0.00  0.00            
ATOM   2463  HG  SER X 156      48.564  93.414  67.534  0.00  0.00            
ATOM   2464  C   SER X 156      47.510  94.029  70.199  0.00  0.00            
ATOM   2465  O   SER X 156      46.944  94.949  69.598  0.00  0.00            
ATOM   2466  N   ALA X 157      48.202  94.234  71.326  0.00  0.00            
ATOM   2467  H   ALA X 157      48.573  93.426  71.811  0.00  0.00            
ATOM   2468  CA  ALA X 157      48.453  95.544  71.947  0.00  0.00            
ATOM   2469  HA  ALA X 157      48.940  95.336  72.899  0.00  0.00            
ATOM   2470  CB  ALA X 157      49.470  96.326  71.093  0.00  0.00            
ATOM   2471  HB1 ALA X 157      50.353  95.718  70.909  0.00  0.00            
ATOM   2472  HB2 ALA X 157      49.026  96.599  70.136  0.00  0.00            
ATOM   2473  HB3 ALA X 157      49.775  97.234  71.615  0.00  0.00            
ATOM   2474  C   ALA X 157      47.183  96.354  72.313  0.00  0.00            
ATOM   2475  O   ALA X 157      47.153  97.576  72.152  0.00  0.00            
ATOM   2476  N   ASP X 158      46.125  95.684  72.782  0.00  0.00            
ATOM   2477  H   ASP X 158      46.227  94.677  72.879  0.00  0.00            
ATOM   2478  CA  ASP X 158      44.783  96.252  73.027  0.00  0.00            
ATOM   2479  HA  ASP X 158      44.130  95.408  73.251  0.00  0.00            
ATOM   2480  CB  ASP X 158      44.796  97.127  74.292  0.00  0.00            
ATOM   2481  HB2 ASP X 158      45.377  96.606  75.051  0.00  0.00            
ATOM   2482  HB3 ASP X 158      45.311  98.064  74.084  0.00  0.00            
ATOM   2483  CG  ASP X 158      43.415  97.420  74.894  0.00  0.00            
ATOM   2484  OD1 ASP X 158      43.372  98.197  75.881  0.00  0.00            
ATOM   2485  OD2 ASP X 158      42.388  96.853  74.450  0.00  0.00            
ATOM   2486  C   ASP X 158      44.196  96.910  71.759  0.00  0.00            
ATOM   2487  O   ASP X 158      43.896  98.108  71.712  0.00  0.00            
ATOM   2488  N   ASN X 159      44.121  96.102  70.692  0.00  0.00            
ATOM   2489  H   ASN X 159      44.416  95.145  70.859  0.00  0.00            
ATOM   2490  CA  ASN X 159      43.847  96.469  69.291  0.00  0.00            
ATOM   2491  HA  ASN X 159      43.952  95.547  68.720  0.00  0.00            
ATOM   2492  CB  ASN X 159      42.385  96.931  69.100  0.00  0.00            
ATOM   2493  HB2 ASN X 159      42.202  97.828  69.685  0.00  0.00            
ATOM   2494  HB3 ASN X 159      42.215  97.182  68.053  0.00  0.00            
ATOM   2495  CG  ASN X 159      41.366  95.877  69.468  0.00  0.00            
ATOM   2496  OD1 ASN X 159      41.253  94.833  68.839  0.00  0.00            
ATOM   2497  ND2 ASN X 159      40.588  96.086  70.498  0.00  0.00            
ATOM   2498 HD21 ASN X 159      39.905  95.378  70.716  0.00  0.00            
ATOM   2499 HD22 ASN X 159      40.698  96.918  71.067  0.00  0.00            
ATOM   2500  C   ASN X 159      44.872  97.424  68.637  0.00  0.00            
ATOM   2501  O   ASN X 159      44.622  97.923  67.536  0.00  0.00            
ATOM   2502  N   GLY X 160      46.021  97.687  69.266  0.00  0.00            
ATOM   2503  H   GLY X 160      46.186  97.250  70.163  0.00  0.00            
ATOM   2504  CA  GLY X 160      47.076  98.557  68.734  0.00  0.00            
ATOM   2505  HA2 GLY X 160      46.676  99.562  68.596  0.00  0.00            
ATOM   2506  HA3 GLY X 160      47.879  98.616  69.468  0.00  0.00            
ATOM   2507  C   GLY X 160      47.687  98.094  67.403  0.00  0.00            
ATOM   2508  O   GLY X 160      48.022  98.940  66.575  0.00  0.00            
ATOM   2509  N   GLU X 161      47.782  96.783  67.148  0.00  0.00            
ATOM   2510  H   GLU X 161      47.484  96.135  67.870  0.00  0.00            
ATOM   2511  CA  GLU X 161      48.249  96.213  65.866  0.00  0.00            
ATOM   2512  HA  GLU X 161      48.028  96.925  65.074  0.00  0.00            
ATOM   2513  CB  GLU X 161      49.769  95.950  65.889  0.00  0.00            
ATOM   2514  HB2 GLU X 161      49.972  95.201  66.651  0.00  0.00            
ATOM   2515  HB3 GLU X 161      50.064  95.521  64.930  0.00  0.00            
ATOM   2516  CG  GLU X 161      50.683  97.148  66.186  0.00  0.00            
ATOM   2517  HG2 GLU X 161      50.423  97.581  67.153  0.00  0.00            
ATOM   2518  HG3 GLU X 161      51.703  96.767  66.275  0.00  0.00            
ATOM   2519  CD  GLU X 161      50.679  98.241  65.111  0.00  0.00            
ATOM   2520  OE1 GLU X 161      50.013  98.127  64.052  0.00  0.00            
ATOM   2521  OE2 GLU X 161      51.441  99.224  65.257  0.00  0.00            
ATOM   2522  C   GLU X 161      47.524  94.897  65.525  0.00  0.00            
ATOM   2523  O   GLU X 161      47.252  94.104  66.426  0.00  0.00            
ATOM   2524  N   SER X 162      47.229  94.623  64.246  0.00  0.00            
ATOM   2525  H   SER X 162      47.516  95.286  63.533  0.00  0.00            
ATOM   2526  CA  SER X 162      46.359  93.506  63.828  0.00  0.00            
ATOM   2527  HA  SER X 162      46.448  92.704  64.558  0.00  0.00            
ATOM   2528  CB  SER X 162      44.905  93.999  63.845  0.00  0.00            
ATOM   2529  HB2 SER X 162      44.647  94.323  64.854  0.00  0.00            
ATOM   2530  HB3 SER X 162      44.806  94.854  63.175  0.00  0.00            
ATOM   2531  OG  SER X 162      44.002  92.988  63.440  0.00  0.00            
ATOM   2532  HG  SER X 162      43.098  93.289  63.710  0.00  0.00            
ATOM   2533  C   SER X 162      46.691  92.902  62.452  0.00  0.00            
ATOM   2534  O   SER X 162      46.959  93.630  61.494  0.00  0.00            
ATOM   2535  N   ASP X 163      46.603  91.569  62.337  0.00  0.00            
ATOM   2536  H   ASP X 163      46.439  91.043  63.188  0.00  0.00            
ATOM   2537  CA  ASP X 163      46.605  90.831  61.055  0.00  0.00            
ATOM   2538  HA  ASP X 163      47.307  91.306  60.365  0.00  0.00            
ATOM   2539  CB  ASP X 163      47.053  89.366  61.277  0.00  0.00            
ATOM   2540  HB2 ASP X 163      46.539  88.981  62.154  0.00  0.00            
ATOM   2541  HB3 ASP X 163      46.719  88.772  60.426  0.00  0.00            
ATOM   2542  CG  ASP X 163      48.556  89.092  61.435  0.00  0.00            
ATOM   2543  OD1 ASP X 163      49.384  90.010  61.254  0.00  0.00            
ATOM   2544  OD2 ASP X 163      48.895  87.915  61.722  0.00  0.00            
ATOM   2545  C   ASP X 163      45.221  90.805  60.356  0.00  0.00            
ATOM   2546  O   ASP X 163      45.158  90.628  59.134  0.00  0.00            
ATOM   2547  N   ILE X 164      44.109  90.939  61.102  0.00  0.00            
ATOM   2548  H   ILE X 164      44.222  91.174  62.080  0.00  0.00            
ATOM   2549  CA  ILE X 164      42.733  90.756  60.580  0.00  0.00            
ATOM   2550  HA  ILE X 164      42.815  90.146  59.681  0.00  0.00            
ATOM   2551  CB  ILE X 164      41.853  89.939  61.564  0.00  0.00            
ATOM   2552  HB  ILE X 164      42.370  89.000  61.769  0.00  0.00            
ATOM   2553  CG2 ILE X 164      41.634  90.655  62.904  0.00  0.00            
ATOM   2554 HG21 ILE X 164      42.583  90.900  63.370  0.00  0.00            
ATOM   2555 HG22 ILE X 164      41.057  91.565  62.755  0.00  0.00            
ATOM   2556 HG23 ILE X 164      41.075  90.007  63.582  0.00  0.00            
ATOM   2557  CG1 ILE X 164      40.445  89.592  61.027  0.00  0.00            
ATOM   2558 HG12 ILE X 164      39.912  89.019  61.787  0.00  0.00            
ATOM   2559 HG13 ILE X 164      39.877  90.505  60.845  0.00  0.00            
ATOM   2560  CD1 ILE X 164      40.450  88.753  59.747  0.00  0.00            
ATOM   2561 HD11 ILE X 164      40.844  89.339  58.921  0.00  0.00            
ATOM   2562 HD12 ILE X 164      41.058  87.862  59.888  0.00  0.00            
ATOM   2563 HD13 ILE X 164      39.429  88.453  59.508  0.00  0.00            
ATOM   2564  C   ILE X 164      42.078  92.069  60.121  0.00  0.00            
ATOM   2565  O   ILE X 164      41.346  92.069  59.130  0.00  0.00            
ATOM   2566  N   GLN X 165      42.397  93.212  60.742  0.00  0.00            
ATOM   2567  H   GLN X 165      42.951  93.175  61.588  0.00  0.00            
ATOM   2568  CA  GLN X 165      42.071  94.518  60.149  0.00  0.00            
ATOM   2569  HA  GLN X 165      41.014  94.520  59.877  0.00  0.00            
ATOM   2570  CB  GLN X 165      42.305  95.654  61.163  0.00  0.00            
ATOM   2571  HB2 GLN X 165      41.687  95.482  62.041  0.00  0.00            
ATOM   2572  HB3 GLN X 165      43.350  95.630  61.475  0.00  0.00            
ATOM   2573  CG  GLN X 165      41.996  97.073  60.642  0.00  0.00            
ATOM   2574  HG2 GLN X 165      42.365  97.785  61.382  0.00  0.00            
ATOM   2575  HG3 GLN X 165      42.544  97.263  59.720  0.00  0.00            
ATOM   2576  CD  GLN X 165      40.511  97.379  60.416  0.00  0.00            
ATOM   2577  OE1 GLN X 165      39.615  96.554  60.575  0.00  0.00            
ATOM   2578  NE2 GLN X 165      40.187  98.599  60.050  0.00  0.00            
ATOM   2579 HE21 GLN X 165      39.209  98.849  59.970  0.00  0.00            
ATOM   2580 HE22 GLN X 165      40.908  99.303  59.904  0.00  0.00            
ATOM   2581  C   GLN X 165      42.875  94.729  58.858  0.00  0.00            
ATOM   2582  O   GLN X 165      42.315  95.151  57.854  0.00  0.00            
ATOM   2583  N   HIE X 166      44.166  94.374  58.855  0.00  0.00            
ATOM   2584  H   HIE X 166      44.563  94.022  59.713  0.00  0.00            
ATOM   2585  CA  HIE X 166      45.067  94.558  57.709  0.00  0.00            
ATOM   2586  HA  HIE X 166      45.085  95.616  57.439  0.00  0.00            
ATOM   2587  CB  HIE X 166      46.484  94.163  58.152  0.00  0.00            
ATOM   2588  HB2 HIE X 166      46.803  94.828  58.955  0.00  0.00            
ATOM   2589  HB3 HIE X 166      46.469  93.146  58.545  0.00  0.00            
ATOM   2590  CG  HIE X 166      47.508  94.231  57.051  0.00  0.00            
ATOM   2591  ND1 HIE X 166      48.186  95.379  56.625  0.00  0.00            
ATOM   2592  CE1 HIE X 166      48.956  94.973  55.600  0.00  0.00            
ATOM   2593  HE1 HIE X 166      49.612  95.613  55.027  0.00  0.00            
ATOM   2594  NE2 HIE X 166      48.784  93.663  55.365  0.00  0.00            
ATOM   2595  HE2 HIE X 166      49.237  93.128  54.621  0.00  0.00            
ATOM   2596  CD2 HIE X 166      47.875  93.176  56.270  0.00  0.00            
ATOM   2597  HD2 HIE X 166      47.503  92.164  56.340  0.00  0.00            
ATOM   2598  C   HIE X 166      44.615  93.803  56.444  0.00  0.00            
ATOM   2599  O   HIE X 166      44.548  94.403  55.371  0.00  0.00            
ATOM   2600  N   GLU X 167      44.236  92.519  56.547  0.00  0.00            
ATOM   2601  H   GLU X 167      44.318  92.049  57.441  0.00  0.00            
ATOM   2602  CA  GLU X 167      43.739  91.764  55.377  0.00  0.00            
ATOM   2603  HA  GLU X 167      44.473  91.882  54.578  0.00  0.00            
ATOM   2604  CB  GLU X 167      43.650  90.251  55.681  0.00  0.00            
ATOM   2605  HB2 GLU X 167      43.562  89.707  54.739  0.00  0.00            
ATOM   2606  HB3 GLU X 167      44.603  89.953  56.120  0.00  0.00            
ATOM   2607  CG  GLU X 167      42.526  89.791  56.633  0.00  0.00            
ATOM   2608  HG2 GLU X 167      42.932  88.998  57.264  0.00  0.00            
ATOM   2609  HG3 GLU X 167      42.256  90.614  57.289  0.00  0.00            
ATOM   2610  CD  GLU X 167      41.263  89.244  55.939  0.00  0.00            
ATOM   2611  OE1 GLU X 167      40.874  89.708  54.844  0.00  0.00            
ATOM   2612  OE2 GLU X 167      40.623  88.303  56.466  0.00  0.00            
ATOM   2613  C   GLU X 167      42.419  92.331  54.825  0.00  0.00            
ATOM   2614  O   GLU X 167      42.227  92.363  53.608  0.00  0.00            
ATOM   2615  N   ASN X 168      41.546  92.845  55.701  0.00  0.00            
ATOM   2616  H   ASN X 168      41.785  92.824  56.683  0.00  0.00            
ATOM   2617  CA  ASN X 168      40.304  93.507  55.305  0.00  0.00            
ATOM   2618  HA  ASN X 168      39.830  92.909  54.525  0.00  0.00            
ATOM   2619  CB  ASN X 168      39.354  93.575  56.511  0.00  0.00            
ATOM   2620  HB2 ASN X 168      39.895  93.837  57.420  0.00  0.00            
ATOM   2621  HB3 ASN X 168      38.603  94.345  56.334  0.00  0.00            
ATOM   2622  CG  ASN X 168      38.618  92.267  56.687  0.00  0.00            
ATOM   2623  OD1 ASN X 168      37.722  91.943  55.913  0.00  0.00            
ATOM   2624  ND2 ASN X 168      38.976  91.452  57.648  0.00  0.00            
ATOM   2625 HD21 ASN X 168      38.507  90.561  57.732  0.00  0.00            
ATOM   2626 HD22 ASN X 168      39.742  91.703  58.267  0.00  0.00            
ATOM   2627  C   ASN X 168      40.538  94.891  54.688  0.00  0.00            
ATOM   2628  O   ASN X 168      39.904  95.208  53.685  0.00  0.00            
ATOM   2629  N   VAL X 169      41.461  95.696  55.222  0.00  0.00            
ATOM   2630  H   VAL X 169      41.927  95.395  56.073  0.00  0.00            
ATOM   2631  CA  VAL X 169      41.824  97.006  54.657  0.00  0.00            
ATOM   2632  HA  VAL X 169      40.913  97.595  54.552  0.00  0.00            
ATOM   2633  CB  VAL X 169      42.769  97.777  55.605  0.00  0.00            
ATOM   2634  HB  VAL X 169      43.548  97.104  55.963  0.00  0.00            
ATOM   2635  CG1 VAL X 169      43.440  98.987  54.940  0.00  0.00            
ATOM   2636 HG11 VAL X 169      42.689  99.640  54.496  0.00  0.00            
ATOM   2637 HG12 VAL X 169      44.001  99.548  55.687  0.00  0.00            
ATOM   2638 HG13 VAL X 169      44.142  98.659  54.174  0.00  0.00            
ATOM   2639  CG2 VAL X 169      41.978  98.313  56.808  0.00  0.00            
ATOM   2640 HG21 VAL X 169      42.663  98.767  57.525  0.00  0.00            
ATOM   2641 HG22 VAL X 169      41.254  99.060  56.483  0.00  0.00            
ATOM   2642 HG23 VAL X 169      41.444  97.504  57.304  0.00  0.00            
ATOM   2643  C   VAL X 169      42.404  96.851  53.250  0.00  0.00            
ATOM   2644  O   VAL X 169      41.981  97.584  52.355  0.00  0.00            
ATOM   2645  N   ILE X 170      43.284  95.872  53.008  0.00  0.00            
ATOM   2646  H   ILE X 170      43.617  95.314  53.791  0.00  0.00            
ATOM   2647  CA  ILE X 170      43.793  95.577  51.656  0.00  0.00            
ATOM   2648  HA  ILE X 170      44.118  96.517  51.207  0.00  0.00            
ATOM   2649  CB  ILE X 170      45.032  94.649  51.723  0.00  0.00            
ATOM   2650  HB  ILE X 170      44.814  93.817  52.396  0.00  0.00            
ATOM   2651  CG2 ILE X 170      45.386  94.060  50.342  0.00  0.00            
ATOM   2652 HG21 ILE X 170      44.562  93.467  49.948  0.00  0.00            
ATOM   2653 HG22 ILE X 170      45.625  94.860  49.638  0.00  0.00            
ATOM   2654 HG23 ILE X 170      46.237  93.389  50.426  0.00  0.00            
ATOM   2655  CG1 ILE X 170      46.222  95.460  52.295  0.00  0.00            
ATOM   2656 HG12 ILE X 170      46.390  96.342  51.674  0.00  0.00            
ATOM   2657 HG13 ILE X 170      45.967  95.803  53.298  0.00  0.00            
ATOM   2658  CD1 ILE X 170      47.546  94.692  52.392  0.00  0.00            
ATOM   2659 HD11 ILE X 170      47.396  93.767  52.950  0.00  0.00            
ATOM   2660 HD12 ILE X 170      47.931  94.461  51.401  0.00  0.00            
ATOM   2661 HD13 ILE X 170      48.282  95.312  52.902  0.00  0.00            
ATOM   2662  C   ILE X 170      42.681  95.042  50.738  0.00  0.00            
ATOM   2663  O   ILE X 170      42.522  95.547  49.626  0.00  0.00            
ATOM   2664  N   ALA X 171      41.867  94.078  51.184  0.00  0.00            
ATOM   2665  H   ALA X 171      42.030  93.677  52.102  0.00  0.00            
ATOM   2666  CA  ALA X 171      40.769  93.537  50.373  0.00  0.00            
ATOM   2667  HA  ALA X 171      41.184  93.124  49.452  0.00  0.00            
ATOM   2668  CB  ALA X 171      40.102  92.404  51.156  0.00  0.00            
ATOM   2669  HB1 ALA X 171      39.696  92.778  52.097  0.00  0.00            
ATOM   2670  HB2 ALA X 171      39.294  91.974  50.566  0.00  0.00            
ATOM   2671  HB3 ALA X 171      40.835  91.628  51.361  0.00  0.00            
ATOM   2672  C   ALA X 171      39.742  94.614  49.976  0.00  0.00            
ATOM   2673  O   ALA X 171      39.324  94.692  48.816  0.00  0.00            
ATOM   2674  N   ASN X 172      39.376  95.484  50.920  0.00  0.00            
ATOM   2675  H   ASN X 172      39.726  95.344  51.862  0.00  0.00            
ATOM   2676  CA  ASN X 172      38.481  96.613  50.686  0.00  0.00            
ATOM   2677  HA  ASN X 172      37.610  96.253  50.134  0.00  0.00            
ATOM   2678  CB  ASN X 172      37.979  97.167  52.037  0.00  0.00            
ATOM   2679  HB2 ASN X 172      38.829  97.435  52.663  0.00  0.00            
ATOM   2680  HB3 ASN X 172      37.401  98.071  51.851  0.00  0.00            
ATOM   2681  CG  ASN X 172      37.079  96.201  52.806  0.00  0.00            
ATOM   2682  OD1 ASN X 172      36.700  95.132  52.343  0.00  0.00            
ATOM   2683  ND2 ASN X 172      36.674  96.543  54.005  0.00  0.00            
ATOM   2684 HD21 ASN X 172      36.001  95.936  54.464  0.00  0.00            
ATOM   2685 HD22 ASN X 172      37.015  97.376  54.449  0.00  0.00            
ATOM   2686  C   ASN X 172      39.141  97.685  49.799  0.00  0.00            
ATOM   2687  O   ASN X 172      38.456  98.240  48.948  0.00  0.00            
ATOM   2688  N   LEU X 173      40.455  97.932  49.904  0.00  0.00            
ATOM   2689  H   LEU X 173      40.985  97.442  50.616  0.00  0.00            
ATOM   2690  CA  LEU X 173      41.179  98.862  49.022  0.00  0.00            
ATOM   2691  HA  LEU X 173      40.660  99.821  49.037  0.00  0.00            
ATOM   2692  CB  LEU X 173      42.612  99.081  49.557  0.00  0.00            
ATOM   2693  HB2 LEU X 173      42.554  99.550  50.539  0.00  0.00            
ATOM   2694  HB3 LEU X 173      43.086  98.108  49.682  0.00  0.00            
ATOM   2695  CG  LEU X 173      43.529  99.937  48.660  0.00  0.00            
ATOM   2696  HG  LEU X 173      43.621  99.463  47.685  0.00  0.00            
ATOM   2697  CD1 LEU X 173      43.004 101.362  48.473  0.00  0.00            
ATOM   2698 HD11 LEU X 173      43.713 101.937  47.878  0.00  0.00            
ATOM   2699 HD12 LEU X 173      42.056 101.341  47.936  0.00  0.00            
ATOM   2700 HD13 LEU X 173      42.869 101.843  49.441  0.00  0.00            
ATOM   2701  CD2 LEU X 173      44.925 100.022  49.279  0.00  0.00            
ATOM   2702 HD21 LEU X 173      45.326  99.019  49.418  0.00  0.00            
ATOM   2703 HD22 LEU X 173      45.590 100.572  48.614  0.00  0.00            
ATOM   2704 HD23 LEU X 173      44.881 100.525  50.246  0.00  0.00            
ATOM   2705  C   LEU X 173      41.171  98.381  47.564  0.00  0.00            
ATOM   2706  O   LEU X 173      40.792  99.137  46.673  0.00  0.00            
ATOM   2707  N   LEU X 174      41.510  97.112  47.317  0.00  0.00            
ATOM   2708  H   LEU X 174      41.821  96.539  48.098  0.00  0.00            
ATOM   2709  CA  LEU X 174      41.474  96.516  45.975  0.00  0.00            
ATOM   2710  HA  LEU X 174      42.066  97.137  45.301  0.00  0.00            
ATOM   2711  CB  LEU X 174      42.095  95.106  46.031  0.00  0.00            
ATOM   2712  HB2 LEU X 174      41.529  94.516  46.754  0.00  0.00            
ATOM   2713  HB3 LEU X 174      41.985  94.634  45.055  0.00  0.00            
ATOM   2714  CG  LEU X 174      43.587  95.070  46.429  0.00  0.00            
ATOM   2715  HG  LEU X 174      43.738  95.616  47.357  0.00  0.00            
ATOM   2716  CD1 LEU X 174      44.028  93.622  46.651  0.00  0.00            
ATOM   2717 HD11 LEU X 174      45.075  93.607  46.951  0.00  0.00            
ATOM   2718 HD12 LEU X 174      43.429  93.176  47.446  0.00  0.00            
ATOM   2719 HD13 LEU X 174      43.905  93.049  45.733  0.00  0.00            
ATOM   2720  CD2 LEU X 174      44.493  95.685  45.363  0.00  0.00            
ATOM   2721 HD21 LEU X 174      44.388  95.147  44.422  0.00  0.00            
ATOM   2722 HD22 LEU X 174      44.243  96.734  45.211  0.00  0.00            
ATOM   2723 HD23 LEU X 174      45.531  95.633  45.692  0.00  0.00            
ATOM   2724  C   LEU X 174      40.041  96.490  45.406  0.00  0.00            
ATOM   2725  O   LEU X 174      39.824  96.813  44.236  0.00  0.00            
ATOM   2726  N   THR X 175      39.045  96.194  46.247  0.00  0.00            
ATOM   2727  H   THR X 175      39.289  95.917  47.190  0.00  0.00            
ATOM   2728  CA  THR X 175      37.618  96.256  45.877  0.00  0.00            
ATOM   2729  HA  THR X 175      37.459  95.642  44.989  0.00  0.00            
ATOM   2730  CB  THR X 175      36.749  95.676  47.008  0.00  0.00            
ATOM   2731  HB  THR X 175      36.893  96.264  47.914  0.00  0.00            
ATOM   2732  CG2 THR X 175      35.262  95.658  46.672  0.00  0.00            
ATOM   2733 HG21 THR X 175      34.712  95.190  47.486  0.00  0.00            
ATOM   2734 HG22 THR X 175      34.895  96.676  46.554  0.00  0.00            
ATOM   2735 HG23 THR X 175      35.097  95.096  45.753  0.00  0.00            
ATOM   2736  OG1 THR X 175      37.116  94.336  47.269  0.00  0.00            
ATOM   2737  HG1 THR X 175      37.943  94.373  47.783  0.00  0.00            
ATOM   2738  C   THR X 175      37.183  97.689  45.521  0.00  0.00            
ATOM   2739  O   THR X 175      36.516  97.905  44.511  0.00  0.00            
ATOM   2740  N   GLN X 176      37.604  98.694  46.294  0.00  0.00            
ATOM   2741  H   GLN X 176      38.136  98.465  47.129  0.00  0.00            
ATOM   2742  CA  GLN X 176      37.298 100.116  46.073  0.00  0.00            
ATOM   2743  HA  GLN X 176      36.253 100.202  45.777  0.00  0.00            
ATOM   2744  CB  GLN X 176      37.489 100.876  47.394  0.00  0.00            
ATOM   2745  HB2 GLN X 176      38.457 100.613  47.822  0.00  0.00            
ATOM   2746  HB3 GLN X 176      37.510 101.945  47.193  0.00  0.00            
ATOM   2747  CG  GLN X 176      36.373 100.559  48.412  0.00  0.00            
ATOM   2748  HG2 GLN X 176      36.219  99.483  48.484  0.00  0.00            
ATOM   2749  HG3 GLN X 176      36.693 100.912  49.389  0.00  0.00            
ATOM   2750  CD  GLN X 176      35.040 101.227  48.084  0.00  0.00            
ATOM   2751  OE1 GLN X 176      33.984 100.603  48.037  0.00  0.00            
ATOM   2752  NE2 GLN X 176      35.021 102.503  47.797  0.00  0.00            
ATOM   2753 HE21 GLN X 176      34.135 102.946  47.590  0.00  0.00            
ATOM   2754 HE22 GLN X 176      35.858 103.066  47.907  0.00  0.00            
ATOM   2755  C   GLN X 176      38.113 100.773  44.943  0.00  0.00            
ATOM   2756  O   GLN X 176      37.698 101.812  44.422  0.00  0.00            
ATOM   2757  N   TYR X 177      39.237 100.181  44.529  0.00  0.00            
ATOM   2758  H   TYR X 177      39.627  99.444  45.109  0.00  0.00            
ATOM   2759  CA  TYR X 177      39.920 100.508  43.273  0.00  0.00            
ATOM   2760  HA  TYR X 177      39.931 101.591  43.146  0.00  0.00            
ATOM   2761  CB  TYR X 177      41.377 100.028  43.357  0.00  0.00            
ATOM   2762  HB2 TYR X 177      41.839 100.464  44.245  0.00  0.00            
ATOM   2763  HB3 TYR X 177      41.393  98.945  43.486  0.00  0.00            
ATOM   2764  CG  TYR X 177      42.223 100.389  42.148  0.00  0.00            
ATOM   2765  CD1 TYR X 177      42.946 101.599  42.133  0.00  0.00            
ATOM   2766  HD1 TYR X 177      42.891 102.272  42.979  0.00  0.00            
ATOM   2767  CE1 TYR X 177      43.746 101.933  41.023  0.00  0.00            
ATOM   2768  HE1 TYR X 177      44.300 102.861  41.015  0.00  0.00            
ATOM   2769  CZ  TYR X 177      43.821 101.056  39.919  0.00  0.00            
ATOM   2770  OH  TYR X 177      44.585 101.365  38.841  0.00  0.00            
ATOM   2771  HH  TYR X 177      44.995 102.249  38.919  0.00  0.00            
ATOM   2772  CE2 TYR X 177      43.086  99.853  39.927  0.00  0.00            
ATOM   2773  HE2 TYR X 177      43.151  99.181  39.083  0.00  0.00            
ATOM   2774  CD2 TYR X 177      42.289  99.521  41.038  0.00  0.00            
ATOM   2775  HD2 TYR X 177      41.735  98.592  41.037  0.00  0.00            
ATOM   2776  C   TYR X 177      39.198  99.900  42.055  0.00  0.00            
ATOM   2777  O   TYR X 177      39.129 100.536  40.999  0.00  0.00            
ATOM   2778  N   GLY X 178      38.626  98.698  42.201  0.00  0.00            
ATOM   2779  H   GLY X 178      38.708  98.244  43.102  0.00  0.00            
ATOM   2780  CA  GLY X 178      37.846  98.011  41.162  0.00  0.00            
ATOM   2781  HA2 GLY X 178      36.874  97.757  41.586  0.00  0.00            
ATOM   2782  HA3 GLY X 178      37.674  98.673  40.314  0.00  0.00            
ATOM   2783  C   GLY X 178      38.463  96.712  40.628  0.00  0.00            
ATOM   2784  O   GLY X 178      38.239  96.371  39.466  0.00  0.00            
ATOM   2785  N   TYR X 179      39.249  95.984  41.432  0.00  0.00            
ATOM   2786  H   TYR X 179      39.393  96.296  42.385  0.00  0.00            
ATOM   2787  CA  TYR X 179      39.696  94.628  41.075  0.00  0.00            
ATOM   2788  HA  TYR X 179      40.167  94.661  40.095  0.00  0.00            
ATOM   2789  CB  TYR X 179      40.743  94.112  42.079  0.00  0.00            
ATOM   2790  HB2 TYR X 179      40.419  94.348  43.092  0.00  0.00            
ATOM   2791  HB3 TYR X 179      40.785  93.025  42.002  0.00  0.00            
ATOM   2792  CG  TYR X 179      42.147  94.661  41.864  0.00  0.00            
ATOM   2793  CD1 TYR X 179      42.456  95.996  42.193  0.00  0.00            
ATOM   2794  HD1 TYR X 179      41.702  96.636  42.621  0.00  0.00            
ATOM   2795  CE1 TYR X 179      43.752  96.503  41.972  0.00  0.00            
ATOM   2796  HE1 TYR X 179      43.998  97.523  42.231  0.00  0.00            
ATOM   2797  CZ  TYR X 179      44.754  95.677  41.426  0.00  0.00            
ATOM   2798  OH  TYR X 179      45.999  96.180  41.225  0.00  0.00            
ATOM   2799  HH  TYR X 179      46.623  95.513  40.875  0.00  0.00            
ATOM   2800  CE2 TYR X 179      44.450  94.338  41.096  0.00  0.00            
ATOM   2801  HE2 TYR X 179      45.215  93.700  40.679  0.00  0.00            
ATOM   2802  CD2 TYR X 179      43.151  93.836  41.317  0.00  0.00            
ATOM   2803  HD2 TYR X 179      42.928  92.808  41.068  0.00  0.00            
ATOM   2804  C   TYR X 179      38.486  93.687  40.952  0.00  0.00            
ATOM   2805  O   TYR X 179      37.628  93.642  41.835  0.00  0.00            
ATOM   2806  N   THR X 180      38.393  92.958  39.837  0.00  0.00            
ATOM   2807  H   THR X 180      39.179  92.967  39.195  0.00  0.00            
ATOM   2808  CA  THR X 180      37.200  92.184  39.437  0.00  0.00            
ATOM   2809  HA  THR X 180      36.316  92.751  39.733  0.00  0.00            
ATOM   2810  CB  THR X 180      37.137  92.016  37.908  0.00  0.00            
ATOM   2811  HB  THR X 180      36.257  91.426  37.649  0.00  0.00            
ATOM   2812  CG2 THR X 180      37.036  93.372  37.209  0.00  0.00            
ATOM   2813 HG21 THR X 180      36.277  93.986  37.690  0.00  0.00            
ATOM   2814 HG22 THR X 180      37.990  93.893  37.258  0.00  0.00            
ATOM   2815 HG23 THR X 180      36.759  93.219  36.168  0.00  0.00            
ATOM   2816  OG1 THR X 180      38.295  91.385  37.396  0.00  0.00            
ATOM   2817  HG1 THR X 180      38.024  90.501  37.062  0.00  0.00            
ATOM   2818  C   THR X 180      37.076  90.826  40.134  0.00  0.00            
ATOM   2819  O   THR X 180      36.014  90.203  40.066  0.00  0.00            
ATOM   2820  N   LYS X 181      38.131  90.378  40.828  0.00  0.00            
ATOM   2821  H   LYS X 181      38.968  90.945  40.793  0.00  0.00            
ATOM   2822  CA  LYS X 181      38.145  89.208  41.722  0.00  0.00            
ATOM   2823  HA  LYS X 181      37.204  89.168  42.276  0.00  0.00            
ATOM   2824  CB  LYS X 181      38.289  87.929  40.875  0.00  0.00            
ATOM   2825  HB2 LYS X 181      37.559  87.950  40.064  0.00  0.00            
ATOM   2826  HB3 LYS X 181      39.285  87.911  40.437  0.00  0.00            
ATOM   2827  CG  LYS X 181      38.076  86.633  41.670  0.00  0.00            
ATOM   2828  HG2 LYS X 181      38.746  86.615  42.529  0.00  0.00            
ATOM   2829  HG3 LYS X 181      37.047  86.596  42.025  0.00  0.00            
ATOM   2830  CD  LYS X 181      38.374  85.412  40.787  0.00  0.00            
ATOM   2831  HD2 LYS X 181      37.872  85.514  39.824  0.00  0.00            
ATOM   2832  HD3 LYS X 181      39.448  85.384  40.599  0.00  0.00            
ATOM   2833  CE  LYS X 181      37.964  84.082  41.434  0.00  0.00            
ATOM   2834  HE2 LYS X 181      38.556  83.289  40.971  0.00  0.00            
ATOM   2835  HE3 LYS X 181      38.199  84.104  42.502  0.00  0.00            
ATOM   2836  NZ  LYS X 181      36.530  83.774  41.235  0.00  0.00            
ATOM   2837  HZ1 LYS X 181      36.360  82.773  41.328  0.00  0.00            
ATOM   2838  HZ2 LYS X 181      35.951  84.242  41.921  0.00  0.00            
ATOM   2839  HZ3 LYS X 181      36.217  84.040  40.304  0.00  0.00            
ATOM   2840  C   LYS X 181      39.300  89.329  42.720  0.00  0.00            
ATOM   2841  O   LYS X 181      40.441  89.530  42.301  0.00  0.00            
ATOM   2842  N   ILE X 182      39.028  89.178  44.015  0.00  0.00            
ATOM   2843  H   ILE X 182      38.052  89.115  44.292  0.00  0.00            
ATOM   2844  CA  ILE X 182      40.040  89.091  45.076  0.00  0.00            
ATOM   2845  HA  ILE X 182      41.032  89.104  44.626  0.00  0.00            
ATOM   2846  CB  ILE X 182      39.972  90.299  46.043  0.00  0.00            
ATOM   2847  HB  ILE X 182      39.019  90.273  46.573  0.00  0.00            
ATOM   2848  CG2 ILE X 182      41.098  90.182  47.091  0.00  0.00            
ATOM   2849 HG21 ILE X 182      41.013  89.250  47.650  0.00  0.00            
ATOM   2850 HG22 ILE X 182      42.071  90.220  46.600  0.00  0.00            
ATOM   2851 HG23 ILE X 182      41.023  91.002  47.806  0.00  0.00            
ATOM   2852  CG1 ILE X 182      40.113  91.674  45.341  0.00  0.00            
ATOM   2853 HG12 ILE X 182      40.555  92.386  46.039  0.00  0.00            
ATOM   2854 HG13 ILE X 182      40.785  91.593  44.486  0.00  0.00            
ATOM   2855  CD1 ILE X 182      38.777  92.287  44.896  0.00  0.00            
ATOM   2856 HD11 ILE X 182      38.071  92.277  45.726  0.00  0.00            
ATOM   2857 HD12 ILE X 182      38.935  93.319  44.587  0.00  0.00            
ATOM   2858 HD13 ILE X 182      38.356  91.735  44.058  0.00  0.00            
ATOM   2859  C   ILE X 182      39.876  87.739  45.784  0.00  0.00            
ATOM   2860  O   ILE X 182      39.052  87.591  46.689  0.00  0.00            
ATOM   2861  N   ILE X 183      40.655  86.748  45.348  0.00  0.00            
ATOM   2862  H   ILE X 183      41.342  86.971  44.634  0.00  0.00            
ATOM   2863  CA  ILE X 183      40.616  85.365  45.845  0.00  0.00            
ATOM   2864  HA  ILE X 183      39.585  85.014  45.809  0.00  0.00            
ATOM   2865  CB  ILE X 183      41.472  84.438  44.945  0.00  0.00            
ATOM   2866  HB  ILE X 183      42.494  84.817  44.944  0.00  0.00            
ATOM   2867  CG2 ILE X 183      41.492  82.990  45.477  0.00  0.00            
ATOM   2868 HG21 ILE X 183      41.931  82.947  46.473  0.00  0.00            
ATOM   2869 HG22 ILE X 183      40.478  82.590  45.513  0.00  0.00            
ATOM   2870 HG23 ILE X 183      42.098  82.354  44.834  0.00  0.00            
ATOM   2871  CG1 ILE X 183      40.950  84.454  43.489  0.00  0.00            
ATOM   2872 HG12 ILE X 183      39.983  83.957  43.455  0.00  0.00            
ATOM   2873 HG13 ILE X 183      40.815  85.483  43.158  0.00  0.00            
ATOM   2874  CD1 ILE X 183      41.890  83.795  42.474  0.00  0.00            
ATOM   2875 HD11 ILE X 183      41.926  82.717  42.626  0.00  0.00            
ATOM   2876 HD12 ILE X 183      41.514  83.991  41.471  0.00  0.00            
ATOM   2877 HD13 ILE X 183      42.891  84.216  42.564  0.00  0.00            
ATOM   2878  C   ILE X 183      41.076  85.325  47.307  0.00  0.00            
ATOM   2879  O   ILE X 183      42.047  85.996  47.667  0.00  0.00            
ATOM   2880  N   LYS X 184      40.412  84.518  48.141  0.00  0.00            
ATOM   2881  H   LYS X 184      39.633  83.983  47.763  0.00  0.00            
ATOM   2882  CA  LYS X 184      40.727  84.352  49.567  0.00  0.00            
ATOM   2883  HA  LYS X 184      41.607  84.949  49.805  0.00  0.00            
ATOM   2884  CB  LYS X 184      39.554  84.899  50.397  0.00  0.00            
ATOM   2885  HB2 LYS X 184      39.409  85.949  50.140  0.00  0.00            
ATOM   2886  HB3 LYS X 184      38.646  84.371  50.113  0.00  0.00            
ATOM   2887  CG  LYS X 184      39.711  84.785  51.924  0.00  0.00            
ATOM   2888  HG2 LYS X 184      38.806  85.197  52.365  0.00  0.00            
ATOM   2889  HG3 LYS X 184      39.771  83.736  52.216  0.00  0.00            
ATOM   2890  CD  LYS X 184      40.940  85.532  52.470  0.00  0.00            
ATOM   2891  HD2 LYS X 184      41.828  84.917  52.311  0.00  0.00            
ATOM   2892  HD3 LYS X 184      41.081  86.464  51.921  0.00  0.00            
ATOM   2893  CE  LYS X 184      40.829  85.852  53.967  0.00  0.00            
ATOM   2894  HE2 LYS X 184      40.672  84.930  54.536  0.00  0.00            
ATOM   2895  HE3 LYS X 184      41.777  86.290  54.289  0.00  0.00            
ATOM   2896  NZ  LYS X 184      39.738  86.813  54.254  0.00  0.00            
ATOM   2897  HZ1 LYS X 184      39.657  87.509  53.521  0.00  0.00            
ATOM   2898  HZ2 LYS X 184      38.834  86.345  54.335  0.00  0.00            
ATOM   2899  HZ3 LYS X 184      39.914  87.297  55.134  0.00  0.00            
ATOM   2900  C   LYS X 184      41.051  82.897  49.899  0.00  0.00            
ATOM   2901  O   LYS X 184      40.203  82.015  49.734  0.00  0.00            
ATOM   2902  N   CYS X 185      42.254  82.673  50.422  0.00  0.00            
ATOM   2903  H   CYS X 185      42.894  83.457  50.485  0.00  0.00            
ATOM   2904  CA  CYS X 185      42.669  81.407  51.033  0.00  0.00            
ATOM   2905  HA  CYS X 185      41.917  80.643  50.834  0.00  0.00            
ATOM   2906  CB  CYS X 185      43.985  80.936  50.401  0.00  0.00            
ATOM   2907  HB2 CYS X 185      44.755  81.694  50.553  0.00  0.00            
ATOM   2908  HB3 CYS X 185      44.308  80.014  50.883  0.00  0.00            
ATOM   2909  SG  CYS X 185      43.760  80.643  48.621  0.00  0.00            
ATOM   2910  HG  CYS X 185      42.733  79.783  48.713  0.00  0.00            
ATOM   2911  C   CYS X 185      42.782  81.557  52.560  0.00  0.00            
ATOM   2912  O   CYS X 185      43.372  82.527  53.041  0.00  0.00            
ATOM   2913  N   TYR X 186      42.216  80.607  53.308  0.00  0.00            
ATOM   2914  H   TYR X 186      41.690  79.879  52.831  0.00  0.00            
ATOM   2915  CA  TYR X 186      42.085  80.657  54.768  0.00  0.00            
ATOM   2916  HA  TYR X 186      42.904  81.231  55.186  0.00  0.00            
ATOM   2917  CB  TYR X 186      40.784  81.403  55.102  0.00  0.00            
ATOM   2918  HB2 TYR X 186      40.857  82.416  54.705  0.00  0.00            
ATOM   2919  HB3 TYR X 186      39.962  80.920  54.571  0.00  0.00            
ATOM   2920  CG  TYR X 186      40.401  81.493  56.570  0.00  0.00            
ATOM   2921  CD1 TYR X 186      39.610  80.483  57.151  0.00  0.00            
ATOM   2922  HD1 TYR X 186      39.364  79.591  56.593  0.00  0.00            
ATOM   2923  CE1 TYR X 186      39.093  80.648  58.448  0.00  0.00            
ATOM   2924  HE1 TYR X 186      38.466  79.883  58.875  0.00  0.00            
ATOM   2925  CZ  TYR X 186      39.362  81.825  59.174  0.00  0.00            
ATOM   2926  OH  TYR X 186      38.752  82.020  60.376  0.00  0.00            
ATOM   2927  HH  TYR X 186      39.014  82.870  60.787  0.00  0.00            
ATOM   2928  CE2 TYR X 186      40.210  82.808  58.622  0.00  0.00            
ATOM   2929  HE2 TYR X 186      40.426  83.710  59.176  0.00  0.00            
ATOM   2930  CD2 TYR X 186      40.732  82.637  57.323  0.00  0.00            
ATOM   2931  HD2 TYR X 186      41.340  83.415  56.884  0.00  0.00            
ATOM   2932  C   TYR X 186      42.118  79.252  55.388  0.00  0.00            
ATOM   2933  O   TYR X 186      41.266  78.416  55.082  0.00  0.00            
ATOM   2934  N   ASP X 187      43.084  78.996  56.275  0.00  0.00            
ATOM   2935  H   ASP X 187      43.765  79.720  56.452  0.00  0.00            
ATOM   2936  CA  ASP X 187      43.094  77.822  57.160  0.00  0.00            
ATOM   2937  HA  ASP X 187      42.737  76.963  56.595  0.00  0.00            
ATOM   2938  CB  ASP X 187      44.537  77.526  57.609  0.00  0.00            
ATOM   2939  HB2 ASP X 187      45.163  77.381  56.730  0.00  0.00            
ATOM   2940  HB3 ASP X 187      44.929  78.387  58.153  0.00  0.00            
ATOM   2941  CG  ASP X 187      44.642  76.277  58.492  0.00  0.00            
ATOM   2942  OD1 ASP X 187      44.935  76.411  59.705  0.00  0.00            
ATOM   2943  OD2 ASP X 187      44.457  75.146  57.976  0.00  0.00            
ATOM   2944  C   ASP X 187      42.198  78.057  58.398  0.00  0.00            
ATOM   2945  O   ASP X 187      42.351  79.105  59.034  0.00  0.00            
ATOM   2946  N   PRO X 188      41.339  77.097  58.809  0.00  0.00            
ATOM   2947  CD  PRO X 188      40.684  77.138  60.105  0.00  0.00            
ATOM   2948  HD2 PRO X 188      39.696  77.587  59.994  0.00  0.00            
ATOM   2949  HD3 PRO X 188      41.269  77.692  60.841  0.00  0.00            
ATOM   2950  CG  PRO X 188      40.556  75.678  60.528  0.00  0.00            
ATOM   2951  HG2 PRO X 188      39.753  75.524  61.247  0.00  0.00            
ATOM   2952  HG3 PRO X 188      41.507  75.322  60.926  0.00  0.00            
ATOM   2953  CB  PRO X 188      40.254  74.990  59.204  0.00  0.00            
ATOM   2954  HB2 PRO X 188      39.187  75.080  58.992  0.00  0.00            
ATOM   2955  HB3 PRO X 188      40.547  73.940  59.218  0.00  0.00            
ATOM   2956  CA  PRO X 188      41.072  75.793  58.185  0.00  0.00            
ATOM   2957  HA  PRO X 188      42.016  75.277  58.036  0.00  0.00            
ATOM   2958  C   PRO X 188      40.316  75.852  56.852  0.00  0.00            
ATOM   2959  O   PRO X 188      39.428  76.684  56.659  0.00  0.00            
ATOM   2960  N   GLY X 189      40.619  74.900  55.967  0.00  0.00            
ATOM   2961  H   GLY X 189      41.373  74.259  56.195  0.00  0.00            
ATOM   2962  CA  GLY X 189      39.973  74.750  54.659  0.00  0.00            
ATOM   2963  HA2 GLY X 189      39.753  73.695  54.510  0.00  0.00            
ATOM   2964  HA3 GLY X 189      39.032  75.301  54.633  0.00  0.00            
ATOM   2965  C   GLY X 189      40.834  75.205  53.481  0.00  0.00            
ATOM   2966  O   GLY X 189      40.295  75.746  52.516  0.00  0.00            
ATOM   2967  N   VAL X 190      42.153  74.989  53.544  0.00  0.00            
ATOM   2968  H   VAL X 190      42.520  74.534  54.374  0.00  0.00            
ATOM   2969  CA  VAL X 190      43.117  75.364  52.492  0.00  0.00            
ATOM   2970  HA  VAL X 190      42.560  75.585  51.581  0.00  0.00            
ATOM   2971  CB  VAL X 190      43.861  76.655  52.899  0.00  0.00            
ATOM   2972  HB  VAL X 190      43.120  77.378  53.239  0.00  0.00            
ATOM   2973  CG1 VAL X 190      44.858  76.422  54.042  0.00  0.00            
ATOM   2974 HG11 VAL X 190      45.280  77.377  54.352  0.00  0.00            
ATOM   2975 HG12 VAL X 190      44.344  75.979  54.894  0.00  0.00            
ATOM   2976 HG13 VAL X 190      45.664  75.761  53.728  0.00  0.00            
ATOM   2977  CG2 VAL X 190      44.611  77.304  51.729  0.00  0.00            
ATOM   2978 HG21 VAL X 190      45.414  76.664  51.369  0.00  0.00            
ATOM   2979 HG22 VAL X 190      43.915  77.511  50.917  0.00  0.00            
ATOM   2980 HG23 VAL X 190      45.048  78.244  52.068  0.00  0.00            
ATOM   2981  C   VAL X 190      44.069  74.206  52.165  0.00  0.00            
ATOM   2982  O   VAL X 190      44.310  73.336  53.005  0.00  0.00            
ATOM   2983  N   THR X 191      44.623  74.198  50.952  0.00  0.00            
ATOM   2984  H   THR X 191      44.323  74.912  50.298  0.00  0.00            
ATOM   2985  CA  THR X 191      45.647  73.268  50.433  0.00  0.00            
ATOM   2986  HA  THR X 191      46.282  72.930  51.251  0.00  0.00            
ATOM   2987  CB  THR X 191      44.990  72.038  49.765  0.00  0.00            
ATOM   2988  HB  THR X 191      45.767  71.329  49.494  0.00  0.00            
ATOM   2989  CG2 THR X 191      43.982  71.274  50.618  0.00  0.00            
ATOM   2990 HG21 THR X 191      44.453  70.980  51.556  0.00  0.00            
ATOM   2991 HG22 THR X 191      43.106  71.889  50.820  0.00  0.00            
ATOM   2992 HG23 THR X 191      43.671  70.375  50.086  0.00  0.00            
ATOM   2993  OG1 THR X 191      44.342  72.405  48.573  0.00  0.00            
ATOM   2994  HG1 THR X 191      43.791  73.193  48.747  0.00  0.00            
ATOM   2995  C   THR X 191      46.528  73.998  49.396  0.00  0.00            
ATOM   2996  O   THR X 191      46.124  75.062  48.911  0.00  0.00            
ATOM   2997  N   PRO X 192      47.684  73.453  48.960  0.00  0.00            
ATOM   2998  CD  PRO X 192      48.399  72.306  49.502  0.00  0.00            
ATOM   2999  HD2 PRO X 192      47.743  71.492  49.794  0.00  0.00            
ATOM   3000  HD3 PRO X 192      48.992  72.621  50.362  0.00  0.00            
ATOM   3001  CG  PRO X 192      49.328  71.849  48.383  0.00  0.00            
ATOM   3002  HG2 PRO X 192      48.782  71.218  47.680  0.00  0.00            
ATOM   3003  HG3 PRO X 192      50.201  71.327  48.774  0.00  0.00            
ATOM   3004  CB  PRO X 192      49.705  73.169  47.713  0.00  0.00            
ATOM   3005  HB2 PRO X 192      50.009  73.023  46.675  0.00  0.00            
ATOM   3006  HB3 PRO X 192      50.513  73.634  48.278  0.00  0.00            
ATOM   3007  CA  PRO X 192      48.438  74.026  47.838  0.00  0.00            
ATOM   3008  HA  PRO X 192      48.728  75.047  48.090  0.00  0.00            
ATOM   3009  C   PRO X 192      47.641  74.075  46.519  0.00  0.00            
ATOM   3010  O   PRO X 192      47.904  74.948  45.689  0.00  0.00            
ATOM   3011  N   LYS X 193      46.627  73.211  46.333  0.00  0.00            
ATOM   3012  H   LYS X 193      46.434  72.540  47.065  0.00  0.00            
ATOM   3013  CA  LYS X 193      45.728  73.222  45.161  0.00  0.00            
ATOM   3014  HA  LYS X 193      46.325  73.054  44.266  0.00  0.00            
ATOM   3015  CB  LYS X 193      44.699  72.083  45.303  0.00  0.00            
ATOM   3016  HB2 LYS X 193      45.208  71.162  45.596  0.00  0.00            
ATOM   3017  HB3 LYS X 193      44.003  72.344  46.098  0.00  0.00            
ATOM   3018  CG  LYS X 193      43.854  71.802  44.051  0.00  0.00            
ATOM   3019  HG2 LYS X 193      43.024  71.160  44.350  0.00  0.00            
ATOM   3020  HG3 LYS X 193      43.435  72.732  43.673  0.00  0.00            
ATOM   3021  CD  LYS X 193      44.629  71.085  42.936  0.00  0.00            
ATOM   3022  HD2 LYS X 193      45.437  71.713  42.557  0.00  0.00            
ATOM   3023  HD3 LYS X 193      45.062  70.172  43.347  0.00  0.00            
ATOM   3024  CE  LYS X 193      43.677  70.694  41.798  0.00  0.00            
ATOM   3025  HE2 LYS X 193      44.113  69.855  41.252  0.00  0.00            
ATOM   3026  HE3 LYS X 193      42.733  70.349  42.230  0.00  0.00            
ATOM   3027  NZ  LYS X 193      43.429  71.810  40.856  0.00  0.00            
ATOM   3028  HZ1 LYS X 193      44.241  72.028  40.297  0.00  0.00            
ATOM   3029  HZ2 LYS X 193      42.674  71.584  40.215  0.00  0.00            
ATOM   3030  HZ3 LYS X 193      43.131  72.667  41.325  0.00  0.00            
ATOM   3031  C   LYS X 193      45.024  74.574  44.989  0.00  0.00            
ATOM   3032  O   LYS X 193      44.905  75.054  43.863  0.00  0.00            
ATOM   3033  N   ASN X 194      44.637  75.218  46.096  0.00  0.00            
ATOM   3034  H   ASN X 194      44.767  74.753  46.986  0.00  0.00            
ATOM   3035  CA  ASN X 194      44.003  76.539  46.106  0.00  0.00            
ATOM   3036  HA  ASN X 194      43.074  76.483  45.539  0.00  0.00            
ATOM   3037  CB  ASN X 194      43.666  76.960  47.553  0.00  0.00            
ATOM   3038  HB2 ASN X 194      44.585  77.096  48.121  0.00  0.00            
ATOM   3039  HB3 ASN X 194      43.160  77.924  47.514  0.00  0.00            
ATOM   3040  CG  ASN X 194      42.790  75.981  48.320  0.00  0.00            
ATOM   3041  OD1 ASN X 194      43.152  74.839  48.562  0.00  0.00            
ATOM   3042  ND2 ASN X 194      41.641  76.400  48.783  0.00  0.00            
ATOM   3043 HD21 ASN X 194      41.062  75.705  49.243  0.00  0.00            
ATOM   3044 HD22 ASN X 194      41.323  77.347  48.604  0.00  0.00            
ATOM   3045  C   ASN X 194      44.895  77.600  45.434  0.00  0.00            
ATOM   3046  O   ASN X 194      44.411  78.370  44.602  0.00  0.00            
ATOM   3047  N   ILE X 195      46.194  77.599  45.760  0.00  0.00            
ATOM   3048  H   ILE X 195      46.512  76.898  46.415  0.00  0.00            
ATOM   3049  CA  ILE X 195      47.199  78.504  45.183  0.00  0.00            
ATOM   3050  HA  ILE X 195      46.827  79.527  45.241  0.00  0.00            
ATOM   3051  CB  ILE X 195      48.529  78.414  45.976  0.00  0.00            
ATOM   3052  HB  ILE X 195      48.920  77.402  45.866  0.00  0.00            
ATOM   3053  CG2 ILE X 195      49.589  79.364  45.390  0.00  0.00            
ATOM   3054 HG21 ILE X 195      49.843  79.074  44.369  0.00  0.00            
ATOM   3055 HG22 ILE X 195      49.223  80.390  45.383  0.00  0.00            
ATOM   3056 HG23 ILE X 195      50.502  79.307  45.981  0.00  0.00            
ATOM   3057  CG1 ILE X 195      48.361  78.658  47.494  0.00  0.00            
ATOM   3058 HG12 ILE X 195      47.743  77.866  47.919  0.00  0.00            
ATOM   3059 HG13 ILE X 195      49.340  78.582  47.968  0.00  0.00            
ATOM   3060  CD1 ILE X 195      47.747  80.010  47.884  0.00  0.00            
ATOM   3061 HD11 ILE X 195      46.738  80.102  47.482  0.00  0.00            
ATOM   3062 HD12 ILE X 195      47.696  80.082  48.971  0.00  0.00            
ATOM   3063 HD13 ILE X 195      48.365  80.825  47.511  0.00  0.00            
ATOM   3064  C   ILE X 195      47.425  78.188  43.700  0.00  0.00            
ATOM   3065  O   ILE X 195      47.382  79.088  42.862  0.00  0.00            
ATOM   3066  N   ILE X 196      47.607  76.906  43.368  0.00  0.00            
ATOM   3067  H   ILE X 196      47.619  76.222  44.118  0.00  0.00            
ATOM   3068  CA  ILE X 196      47.865  76.436  41.998  0.00  0.00            
ATOM   3069  HA  ILE X 196      48.772  76.916  41.635  0.00  0.00            
ATOM   3070  CB  ILE X 196      48.096  74.905  42.018  0.00  0.00            
ATOM   3071  HB  ILE X 196      47.285  74.452  42.589  0.00  0.00            
ATOM   3072  CG2 ILE X 196      48.078  74.280  40.612  0.00  0.00            
ATOM   3073 HG21 ILE X 196      48.850  74.729  39.988  0.00  0.00            
ATOM   3074 HG22 ILE X 196      48.244  73.206  40.666  0.00  0.00            
ATOM   3075 HG23 ILE X 196      47.107  74.433  40.141  0.00  0.00            
ATOM   3076  CG1 ILE X 196      49.438  74.577  42.717  0.00  0.00            
ATOM   3077 HG12 ILE X 196      50.263  74.746  42.025  0.00  0.00            
ATOM   3078 HG13 ILE X 196      49.586  75.237  43.571  0.00  0.00            
ATOM   3079  CD1 ILE X 196      49.512  73.139  43.243  0.00  0.00            
ATOM   3080 HD11 ILE X 196      48.720  72.962  43.969  0.00  0.00            
ATOM   3081 HD12 ILE X 196      49.404  72.435  42.424  0.00  0.00            
ATOM   3082 HD13 ILE X 196      50.476  72.976  43.724  0.00  0.00            
ATOM   3083  C   ILE X 196      46.736  76.867  41.049  0.00  0.00            
ATOM   3084  O   ILE X 196      46.995  77.496  40.026  0.00  0.00            
ATOM   3085  N   ASP X 197      45.478  76.622  41.421  0.00  0.00            
ATOM   3086  H   ASP X 197      45.323  76.116  42.288  0.00  0.00            
ATOM   3087  CA  ASP X 197      44.311  77.057  40.644  0.00  0.00            
ATOM   3088  HA  ASP X 197      44.416  76.702  39.617  0.00  0.00            
ATOM   3089  CB  ASP X 197      43.053  76.432  41.255  0.00  0.00            
ATOM   3090  HB2 ASP X 197      43.091  76.577  42.333  0.00  0.00            
ATOM   3091  HB3 ASP X 197      42.171  76.945  40.879  0.00  0.00            
ATOM   3092  CG  ASP X 197      42.885  74.948  40.948  0.00  0.00            
ATOM   3093  OD1 ASP X 197      42.338  74.223  41.810  0.00  0.00            
ATOM   3094  OD2 ASP X 197      43.252  74.490  39.841  0.00  0.00            
ATOM   3095  C   ASP X 197      44.146  78.584  40.570  0.00  0.00            
ATOM   3096  O   ASP X 197      43.666  79.088  39.552  0.00  0.00            
ATOM   3097  N   ALA X 198      44.542  79.338  41.602  0.00  0.00            
ATOM   3098  H   ALA X 198      44.951  78.887  42.412  0.00  0.00            
ATOM   3099  CA  ALA X 198      44.487  80.801  41.574  0.00  0.00            
ATOM   3100  HA  ALA X 198      43.484  81.105  41.271  0.00  0.00            
ATOM   3101  CB  ALA X 198      44.740  81.345  42.986  0.00  0.00            
ATOM   3102  HB1 ALA X 198      45.729  81.051  43.337  0.00  0.00            
ATOM   3103  HB2 ALA X 198      44.678  82.434  42.973  0.00  0.00            
ATOM   3104  HB3 ALA X 198      43.986  80.958  43.672  0.00  0.00            
ATOM   3105  C   ALA X 198      45.473  81.384  40.543  0.00  0.00            
ATOM   3106  O   ALA X 198      45.094  82.258  39.761  0.00  0.00            
ATOM   3107  N   PHE X 199      46.701  80.854  40.486  0.00  0.00            
ATOM   3108  H   PHE X 199      46.938  80.130  41.158  0.00  0.00            
ATOM   3109  CA  PHE X 199      47.698  81.206  39.468  0.00  0.00            
ATOM   3110  HA  PHE X 199      47.805  82.291  39.425  0.00  0.00            
ATOM   3111  CB  PHE X 199      49.061  80.597  39.839  0.00  0.00            
ATOM   3112  HB2 PHE X 199      48.904  79.594  40.237  0.00  0.00            
ATOM   3113  HB3 PHE X 199      49.645  80.487  38.923  0.00  0.00            
ATOM   3114  CG  PHE X 199      49.897  81.386  40.834  0.00  0.00            
ATOM   3115  CD1 PHE X 199      51.170  81.861  40.457  0.00  0.00            
ATOM   3116  HD1 PHE X 199      51.535  81.700  39.453  0.00  0.00            
ATOM   3117  CE1 PHE X 199      51.981  82.535  41.388  0.00  0.00            
ATOM   3118  HE1 PHE X 199      52.958  82.891  41.094  0.00  0.00            
ATOM   3119  CZ  PHE X 199      51.518  82.744  42.698  0.00  0.00            
ATOM   3120  HZ  PHE X 199      52.140  83.246  43.422  0.00  0.00            
ATOM   3121  CE2 PHE X 199      50.242  82.295  43.074  0.00  0.00            
ATOM   3122  HE2 PHE X 199      49.884  82.462  44.080  0.00  0.00            
ATOM   3123  CD2 PHE X 199      49.436  81.616  42.146  0.00  0.00            
ATOM   3124  HD2 PHE X 199      48.464  81.265  42.452  0.00  0.00            
ATOM   3125  C   PHE X 199      47.271  80.729  38.070  0.00  0.00            
ATOM   3126  O   PHE X 199      47.301  81.512  37.119  0.00  0.00            
ATOM   3127  N   ASN X 200      46.834  79.475  37.927  0.00  0.00            
ATOM   3128  H   ASN X 200      46.872  78.854  38.731  0.00  0.00            
ATOM   3129  CA  ASN X 200      46.431  78.904  36.635  0.00  0.00            
ATOM   3130  HA  ASN X 200      47.218  79.113  35.908  0.00  0.00            
ATOM   3131  CB  ASN X 200      46.325  77.373  36.774  0.00  0.00            
ATOM   3132  HB2 ASN X 200      45.603  77.126  37.551  0.00  0.00            
ATOM   3133  HB3 ASN X 200      45.962  76.951  35.837  0.00  0.00            
ATOM   3134  CG  ASN X 200      47.648  76.683  37.094  0.00  0.00            
ATOM   3135  OD1 ASN X 200      48.733  77.248  37.002  0.00  0.00            
ATOM   3136  ND2 ASN X 200      47.605  75.427  37.470  0.00  0.00            
ATOM   3137 HD21 ASN X 200      48.465  74.944  37.635  0.00  0.00            
ATOM   3138 HD22 ASN X 200      46.706  74.963  37.593  0.00  0.00            
ATOM   3139  C   ASN X 200      45.144  79.547  36.067  0.00  0.00            
ATOM   3140  O   ASN X 200      44.960  79.575  34.846  0.00  0.00            
ATOM   3141  N   GLY X 201      44.293  80.122  36.925  0.00  0.00            
ATOM   3142  H   GLY X 201      44.455  79.966  37.914  0.00  0.00            
ATOM   3143  CA  GLY X 201      43.121  80.937  36.570  0.00  0.00            
ATOM   3144  HA2 GLY X 201      42.578  80.468  35.749  0.00  0.00            
ATOM   3145  HA3 GLY X 201      42.468  80.959  37.439  0.00  0.00            
ATOM   3146  C   GLY X 201      43.410  82.401  36.198  0.00  0.00            
ATOM   3147  O   GLY X 201      42.514  83.098  35.714  0.00  0.00            
ATOM   3148  N   GLY X 202      44.643  82.874  36.415  0.00  0.00            
ATOM   3149  H   GLY X 202      45.329  82.245  36.812  0.00  0.00            
ATOM   3150  CA  GLY X 202      45.078  84.242  36.122  0.00  0.00            
ATOM   3151  HA2 GLY X 202      46.136  84.231  35.868  0.00  0.00            
ATOM   3152  HA3 GLY X 202      44.550  84.594  35.238  0.00  0.00            
ATOM   3153  C   GLY X 202      44.835  85.246  37.262  0.00  0.00            
ATOM   3154  O   GLY X 202      43.693  85.449  37.685  0.00  0.00            
ATOM   3155  N   ILE X 203      45.906  85.896  37.724  0.00  0.00            
ATOM   3156  H   ILE X 203      46.815  85.572  37.400  0.00  0.00            
ATOM   3157  CA  ILE X 203      45.951  87.004  38.699  0.00  0.00            
ATOM   3158  HA  ILE X 203      45.067  87.627  38.572  0.00  0.00            
ATOM   3159  CB  ILE X 203      46.002  86.490  40.163  0.00  0.00            
ATOM   3160  HB  ILE X 203      46.293  87.338  40.785  0.00  0.00            
ATOM   3161  CG2 ILE X 203      44.623  86.039  40.669  0.00  0.00            
ATOM   3162 HG21 ILE X 203      44.355  85.083  40.224  0.00  0.00            
ATOM   3163 HG22 ILE X 203      44.636  85.932  41.753  0.00  0.00            
ATOM   3164 HG23 ILE X 203      43.870  86.779  40.412  0.00  0.00            
ATOM   3165  CG1 ILE X 203      47.051  85.371  40.368  0.00  0.00            
ATOM   3166 HG12 ILE X 203      46.731  84.463  39.858  0.00  0.00            
ATOM   3167 HG13 ILE X 203      47.997  85.680  39.929  0.00  0.00            
ATOM   3168  CD1 ILE X 203      47.309  85.035  41.839  0.00  0.00            
ATOM   3169 HD11 ILE X 203      47.510  85.953  42.390  0.00  0.00            
ATOM   3170 HD12 ILE X 203      46.443  84.531  42.267  0.00  0.00            
ATOM   3171 HD13 ILE X 203      48.171  84.372  41.914  0.00  0.00            
ATOM   3172  C   ILE X 203      47.178  87.895  38.425  0.00  0.00            
ATOM   3173  O   ILE X 203      48.204  87.407  37.955  0.00  0.00            
ATOM   3174  N   SER X 204      47.108  89.195  38.734  0.00  0.00            
ATOM   3175  H   SER X 204      46.231  89.568  39.090  0.00  0.00            
ATOM   3176  CA  SER X 204      48.259  90.114  38.629  0.00  0.00            
ATOM   3177  HA  SER X 204      48.978  89.690  37.930  0.00  0.00            
ATOM   3178  CB  SER X 204      47.837  91.463  38.042  0.00  0.00            
ATOM   3179  HB2 SER X 204      48.718  92.092  37.909  0.00  0.00            
ATOM   3180  HB3 SER X 204      47.390  91.295  37.066  0.00  0.00            
ATOM   3181  OG  SER X 204      46.915  92.133  38.879  0.00  0.00            
ATOM   3182  HG  SER X 204      46.165  92.409  38.309  0.00  0.00            
ATOM   3183  C   SER X 204      49.009  90.351  39.946  0.00  0.00            
ATOM   3184  O   SER X 204      50.180  90.729  39.896  0.00  0.00            
ATOM   3185  N   LEU X 205      48.378  90.102  41.099  0.00  0.00            
ATOM   3186  H   LEU X 205      47.425  89.774  41.039  0.00  0.00            
ATOM   3187  CA  LEU X 205      48.852  90.518  42.428  0.00  0.00            
ATOM   3188  HA  LEU X 205      49.925  90.710  42.386  0.00  0.00            
ATOM   3189  CB  LEU X 205      48.138  91.847  42.768  0.00  0.00            
ATOM   3190  HB2 LEU X 205      48.530  92.626  42.113  0.00  0.00            
ATOM   3191  HB3 LEU X 205      47.080  91.726  42.534  0.00  0.00            
ATOM   3192  CG  LEU X 205      48.232  92.330  44.229  0.00  0.00            
ATOM   3193  HG  LEU X 205      47.869  91.552  44.900  0.00  0.00            
ATOM   3194  CD1 LEU X 205      49.655  92.709  44.637  0.00  0.00            
ATOM   3195 HD11 LEU X 205      50.338  91.876  44.483  0.00  0.00            
ATOM   3196 HD12 LEU X 205      49.989  93.558  44.047  0.00  0.00            
ATOM   3197 HD13 LEU X 205      49.670  92.979  45.693  0.00  0.00            
ATOM   3198  CD2 LEU X 205      47.342  93.559  44.418  0.00  0.00            
ATOM   3199 HD21 LEU X 205      47.414  93.915  45.445  0.00  0.00            
ATOM   3200 HD22 LEU X 205      47.653  94.356  43.741  0.00  0.00            
ATOM   3201 HD23 LEU X 205      46.305  93.301  44.206  0.00  0.00            
ATOM   3202  C   LEU X 205      48.604  89.439  43.499  0.00  0.00            
ATOM   3203  O   LEU X 205      47.506  88.881  43.570  0.00  0.00            
ATOM   3204  N   VAL X 206      49.586  89.212  44.381  0.00  0.00            
ATOM   3205  H   VAL X 206      50.481  89.660  44.215  0.00  0.00            
ATOM   3206  CA  VAL X 206      49.446  88.387  45.600  0.00  0.00            
ATOM   3207  HA  VAL X 206      48.397  88.127  45.719  0.00  0.00            
ATOM   3208  CB  VAL X 206      50.233  87.062  45.508  0.00  0.00            
ATOM   3209  HB  VAL X 206      51.292  87.296  45.508  0.00  0.00            
ATOM   3210  CG1 VAL X 206      49.954  86.150  46.712  0.00  0.00            
ATOM   3211 HG11 VAL X 206      50.466  85.197  46.584  0.00  0.00            
ATOM   3212 HG12 VAL X 206      50.327  86.605  47.629  0.00  0.00            
ATOM   3213 HG13 VAL X 206      48.883  85.970  46.808  0.00  0.00            
ATOM   3214  CG2 VAL X 206      49.930  86.262  44.237  0.00  0.00            
ATOM   3215 HG21 VAL X 206      48.875  86.010  44.203  0.00  0.00            
ATOM   3216 HG22 VAL X 206      50.187  86.846  43.356  0.00  0.00            
ATOM   3217 HG23 VAL X 206      50.521  85.346  44.221  0.00  0.00            
ATOM   3218  C   VAL X 206      49.888  89.151  46.854  0.00  0.00            
ATOM   3219  O   VAL X 206      51.006  89.668  46.908  0.00  0.00            
ATOM   3220  N   ASN X 207      49.040  89.143  47.888  0.00  0.00            
ATOM   3221  H   ASN X 207      48.136  88.700  47.746  0.00  0.00            
ATOM   3222  CA  ASN X 207      49.359  89.566  49.255  0.00  0.00            
ATOM   3223  HA  ASN X 207      50.375  89.969  49.292  0.00  0.00            
ATOM   3224  CB  ASN X 207      48.390  90.684  49.685  0.00  0.00            
ATOM   3225  HB2 ASN X 207      47.363  90.374  49.492  0.00  0.00            
ATOM   3226  HB3 ASN X 207      48.493  90.845  50.758  0.00  0.00            
ATOM   3227  CG  ASN X 207      48.670  92.016  49.012  0.00  0.00            
ATOM   3228  OD1 ASN X 207      49.694  92.640  49.233  0.00  0.00            
ATOM   3229  ND2 ASN X 207      47.754  92.527  48.222  0.00  0.00            
ATOM   3230 HD21 ASN X 207      47.903  93.475  47.883  0.00  0.00            
ATOM   3231 HD22 ASN X 207      46.898  92.034  48.052  0.00  0.00            
ATOM   3232  C   ASN X 207      49.292  88.363  50.220  0.00  0.00            
ATOM   3233  O   ASN X 207      48.226  87.779  50.434  0.00  0.00            
ATOM   3234  N   TYR X 208      50.427  87.994  50.819  0.00  0.00            
ATOM   3235  H   TYR X 208      51.264  88.527  50.626  0.00  0.00            
ATOM   3236  CA  TYR X 208      50.511  86.961  51.864  0.00  0.00            
ATOM   3237  HA  TYR X 208      49.658  86.290  51.774  0.00  0.00            
ATOM   3238  CB  TYR X 208      51.784  86.134  51.631  0.00  0.00            
ATOM   3239  HB2 TYR X 208      51.770  85.736  50.615  0.00  0.00            
ATOM   3240  HB3 TYR X 208      52.653  86.790  51.713  0.00  0.00            
ATOM   3241  CG  TYR X 208      51.943  84.975  52.592  0.00  0.00            
ATOM   3242  CD1 TYR X 208      51.145  83.825  52.448  0.00  0.00            
ATOM   3243  HD1 TYR X 208      50.466  83.746  51.614  0.00  0.00            
ATOM   3244  CE1 TYR X 208      51.271  82.755  53.355  0.00  0.00            
ATOM   3245  HE1 TYR X 208      50.676  81.862  53.238  0.00  0.00            
ATOM   3246  CZ  TYR X 208      52.222  82.831  54.393  0.00  0.00            
ATOM   3247  OH  TYR X 208      52.409  81.795  55.248  0.00  0.00            
ATOM   3248  HH  TYR X 208      53.218  81.960  55.756  0.00  0.00            
ATOM   3249  CE2 TYR X 208      53.024  83.981  54.532  0.00  0.00            
ATOM   3250  HE2 TYR X 208      53.760  84.040  55.319  0.00  0.00            
ATOM   3251  CD2 TYR X 208      52.888  85.047  53.630  0.00  0.00            
ATOM   3252  HD2 TYR X 208      53.544  85.902  53.710  0.00  0.00            
ATOM   3253  C   TYR X 208      50.466  87.589  53.272  0.00  0.00            
ATOM   3254  O   TYR X 208      50.985  88.689  53.448  0.00  0.00            
ATOM   3255  N   THR X 209      49.868  86.934  54.280  0.00  0.00            
ATOM   3256  H   THR X 209      49.377  86.074  54.074  0.00  0.00            
ATOM   3257  CA  THR X 209      49.761  87.494  55.656  0.00  0.00            
ATOM   3258  HA  THR X 209      50.499  88.289  55.741  0.00  0.00            
ATOM   3259  CB  THR X 209      48.397  88.178  55.919  0.00  0.00            
ATOM   3260  HB  THR X 209      48.478  88.728  56.858  0.00  0.00            
ATOM   3261  CG2 THR X 209      47.979  89.182  54.843  0.00  0.00            
ATOM   3262 HG21 THR X 209      47.074  89.700  55.160  0.00  0.00            
ATOM   3263 HG22 THR X 209      48.770  89.918  54.696  0.00  0.00            
ATOM   3264 HG23 THR X 209      47.783  88.674  53.898  0.00  0.00            
ATOM   3265  OG1 THR X 209      47.326  87.267  56.050  0.00  0.00            
ATOM   3266  HG1 THR X 209      47.283  86.745  55.226  0.00  0.00            
ATOM   3267  C   THR X 209      50.149  86.531  56.797  0.00  0.00            
ATOM   3268  O   THR X 209      49.875  86.820  57.964  0.00  0.00            
ATOM   3269  N   GLY X 210      50.785  85.393  56.484  0.00  0.00            
ATOM   3270  H   GLY X 210      51.001  85.231  55.511  0.00  0.00            
ATOM   3271  CA  GLY X 210      51.114  84.317  57.437  0.00  0.00            
ATOM   3272  HA2 GLY X 210      50.448  84.382  58.294  0.00  0.00            
ATOM   3273  HA3 GLY X 210      50.910  83.361  56.956  0.00  0.00            
ATOM   3274  C   GLY X 210      52.554  84.314  57.991  0.00  0.00            
ATOM   3275  O   GLY X 210      53.135  85.319  58.423  0.00  0.00            
ATOM   3276  N   HIE X 211      53.172  83.085  58.033  0.00  0.00            
ATOM   3277  H   HIE X 211      52.745  82.256  57.617  0.00  0.00            
ATOM   3278  CA  HIE X 211      54.531  82.903  58.592  0.00  0.00            
ATOM   3279  HA  HIE X 211      55.007  83.911  58.775  0.00  0.00            
ATOM   3280  CB  HIE X 211      54.425  82.154  59.938  0.00  0.00            
ATOM   3281  HB2 HIE X 211      54.001  81.140  59.783  0.00  0.00            
ATOM   3282  HB3 HIE X 211      55.445  82.000  60.352  0.00  0.00            
ATOM   3283  CG  HIE X 211      53.596  82.894  60.933  0.00  0.00            
ATOM   3284  ND1 HIE X 211      54.032  84.024  61.627  0.00  0.00            
ATOM   3285  CE1 HIE X 211      53.003  84.336  62.491  0.00  0.00            
ATOM   3286  HE1 HIE X 211      53.039  85.136  63.211  0.00  0.00            
ATOM   3287  NE2 HIE X 211      51.935  83.459  62.359  0.00  0.00            
ATOM   3288  HE2 HIE X 211      50.886  83.394  62.900  0.00  0.00            
ATOM   3289  CD2 HIE X 211      52.300  82.556  61.372  0.00  0.00            
ATOM   3290  HD2 HIE X 211      51.655  81.754  61.080  0.00  0.00            
ATOM   3291  C   HIE X 211      55.341  82.160  57.505  0.00  0.00            
ATOM   3292  O   HIE X 211      54.906  82.002  56.376  0.00  0.00            
ATOM   3293  N   GLY X 212      56.593  81.650  57.825  0.00  0.00            
ATOM   3294  H   GLY X 212      57.068  81.916  58.690  0.00  0.00            
ATOM   3295  CA  GLY X 212      57.326  80.800  56.840  0.00  0.00            
ATOM   3296  HA2 GLY X 212      56.681  80.629  55.951  0.00  0.00            
ATOM   3297  HA3 GLY X 212      58.233  81.317  56.486  0.00  0.00            
ATOM   3298  C   GLY X 212      57.766  79.409  57.307  0.00  0.00            
ATOM   3299  O   GLY X 212      57.882  79.160  58.512  0.00  0.00            
ATOM   3300  N   SER X 213      58.063  78.504  56.374  0.00  0.00            
ATOM   3301  H   SER X 213      57.951  78.758  55.394  0.00  0.00            
ATOM   3302  CA  SER X 213      58.455  77.113  56.645  0.00  0.00            
ATOM   3303  HA  SER X 213      58.671  77.005  57.708  0.00  0.00            
ATOM   3304  CB  SER X 213      57.279  76.175  56.331  0.00  0.00            
ATOM   3305  HB2 SER X 213      56.419  76.458  56.940  0.00  0.00            
ATOM   3306  HB3 SER X 213      57.010  76.270  55.279  0.00  0.00            
ATOM   3307  OG  SER X 213      57.632  74.832  56.615  0.00  0.00            
ATOM   3308  HG  SER X 213      58.490  74.687  56.163  0.00  0.00            
ATOM   3309  C   SER X 213      59.754  76.730  55.916  0.00  0.00            
ATOM   3310  O   SER X 213      59.861  75.646  55.352  0.00  0.00            
ATOM   3311  N   GLU X 214      60.732  77.638  55.900  0.00  0.00            
ATOM   3312  H   GLU X 214      60.491  78.549  56.269  0.00  0.00            
ATOM   3313  CA  GLU X 214      62.085  77.528  55.319  0.00  0.00            
ATOM   3314  HA  GLU X 214      62.532  78.507  55.448  0.00  0.00            
ATOM   3315  CB  GLU X 214      62.982  76.563  56.117  0.00  0.00            
ATOM   3316  HB2 GLU X 214      62.562  75.557  56.105  0.00  0.00            
ATOM   3317  HB3 GLU X 214      63.946  76.517  55.609  0.00  0.00            
ATOM   3318  CG  GLU X 214      63.253  77.032  57.559  0.00  0.00            
ATOM   3319  HG2 GLU X 214      64.218  76.626  57.869  0.00  0.00            
ATOM   3320  HG3 GLU X 214      63.342  78.121  57.580  0.00  0.00            
ATOM   3321  CD  GLU X 214      62.204  76.559  58.572  0.00  0.00            
ATOM   3322  OE1 GLU X 214      61.754  77.378  59.413  0.00  0.00            
ATOM   3323  OE2 GLU X 214      61.866  75.353  58.591  0.00  0.00            
ATOM   3324  C   GLU X 214      62.208  77.287  53.801  0.00  0.00            
ATOM   3325  O   GLU X 214      63.176  77.771  53.215  0.00  0.00            
ATOM   3326  N   THR X 215      61.250  76.615  53.156  0.00  0.00            
ATOM   3327  H   THR X 215      60.565  76.141  53.735  0.00  0.00            
ATOM   3328  CA  THR X 215      61.171  76.382  51.694  0.00  0.00            
ATOM   3329  HA  THR X 215      61.779  77.134  51.194  0.00  0.00            
ATOM   3330  CB  THR X 215      61.746  75.004  51.310  0.00  0.00            
ATOM   3331  HB  THR X 215      61.734  74.919  50.224  0.00  0.00            
ATOM   3332  CG2 THR X 215      63.182  74.785  51.779  0.00  0.00            
ATOM   3333 HG21 THR X 215      63.536  73.821  51.415  0.00  0.00            
ATOM   3334 HG22 THR X 215      63.816  75.574  51.379  0.00  0.00            
ATOM   3335 HG23 THR X 215      63.240  74.792  52.867  0.00  0.00            
ATOM   3336  OG1 THR X 215      60.978  73.951  51.854  0.00  0.00            
ATOM   3337  HG1 THR X 215      60.691  73.415  51.089  0.00  0.00            
ATOM   3338  C   THR X 215      59.743  76.543  51.136  0.00  0.00            
ATOM   3339  O   THR X 215      59.469  76.205  49.980  0.00  0.00            
ATOM   3340  N   ALA X 216      58.818  77.051  51.960  0.00  0.00            
ATOM   3341  H   ALA X 216      59.130  77.383  52.860  0.00  0.00            
ATOM   3342  CA  ALA X 216      57.379  77.125  51.703  0.00  0.00            
ATOM   3343  HA  ALA X 216      57.206  77.380  50.657  0.00  0.00            
ATOM   3344  CB  ALA X 216      56.779  75.743  51.998  0.00  0.00            
ATOM   3345  HB1 ALA X 216      56.900  75.500  53.054  0.00  0.00            
ATOM   3346  HB2 ALA X 216      55.716  75.736  51.754  0.00  0.00            
ATOM   3347  HB3 ALA X 216      57.284  74.980  51.406  0.00  0.00            
ATOM   3348  C   ALA X 216      56.696  78.191  52.581  0.00  0.00            
ATOM   3349  O   ALA X 216      57.218  78.564  53.638  0.00  0.00            
ATOM   3350  N   TRP X 217      55.495  78.631  52.195  0.00  0.00            
ATOM   3351  H   TRP X 217      55.100  78.271  51.331  0.00  0.00            
ATOM   3352  CA  TRP X 217      54.629  79.441  53.064  0.00  0.00            
ATOM   3353  HA  TRP X 217      55.210  80.278  53.449  0.00  0.00            
ATOM   3354  CB  TRP X 217      53.449  80.002  52.258  0.00  0.00            
ATOM   3355  HB2 TRP X 217      53.026  79.206  51.643  0.00  0.00            
ATOM   3356  HB3 TRP X 217      52.675  80.303  52.960  0.00  0.00            
ATOM   3357  CG  TRP X 217      53.724  81.199  51.394  0.00  0.00            
ATOM   3358  CD1 TRP X 217      54.521  82.245  51.718  0.00  0.00            
ATOM   3359  HD1 TRP X 217      55.083  82.348  52.635  0.00  0.00            
ATOM   3360  NE1 TRP X 217      54.489  83.195  50.718  0.00  0.00            
ATOM   3361  HE1 TRP X 217      55.042  84.058  50.751  0.00  0.00            
ATOM   3362  CE2 TRP X 217      53.623  82.834  49.710  0.00  0.00            
ATOM   3363  CZ2 TRP X 217      53.231  83.457  48.516  0.00  0.00            
ATOM   3364  HZ2 TRP X 217      53.648  84.417  48.249  0.00  0.00            
ATOM   3365  CH2 TRP X 217      52.300  82.814  47.682  0.00  0.00            
ATOM   3366  HH2 TRP X 217      51.992  83.277  46.755  0.00  0.00            
ATOM   3367  CZ3 TRP X 217      51.767  81.568  48.058  0.00  0.00            
ATOM   3368  HZ3 TRP X 217      51.040  81.083  47.423  0.00  0.00            
ATOM   3369  CE3 TRP X 217      52.166  80.951  49.261  0.00  0.00            
ATOM   3370  HE3 TRP X 217      51.744  79.997  49.542  0.00  0.00            
ATOM   3371  CD2 TRP X 217      53.112  81.562  50.115  0.00  0.00            
ATOM   3372  C   TRP X 217      54.135  78.639  54.281  0.00  0.00            
ATOM   3373  O   TRP X 217      53.781  77.464  54.170  0.00  0.00            
ATOM   3374  N   GLY X 218      54.103  79.279  55.455  0.00  0.00            
ATOM   3375  H   GLY X 218      54.403  80.246  55.482  0.00  0.00            
ATOM   3376  CA  GLY X 218      53.648  78.679  56.717  0.00  0.00            
ATOM   3377  HA2 GLY X 218      54.188  77.746  56.884  0.00  0.00            
ATOM   3378  HA3 GLY X 218      53.883  79.360  57.534  0.00  0.00            
ATOM   3379  C   GLY X 218      52.145  78.368  56.784  0.00  0.00            
ATOM   3380  O   GLY X 218      51.750  77.501  57.561  0.00  0.00            
ATOM   3381  N   THR X 219      51.316  78.999  55.948  0.00  0.00            
ATOM   3382  H   THR X 219      51.698  79.734  55.366  0.00  0.00            
ATOM   3383  CA  THR X 219      49.933  78.575  55.663  0.00  0.00            
ATOM   3384  HA  THR X 219      49.783  77.593  56.111  0.00  0.00            
ATOM   3385  CB  THR X 219      48.894  79.506  56.310  0.00  0.00            
ATOM   3386  HB  THR X 219      49.124  79.620  57.369  0.00  0.00            
ATOM   3387  CG2 THR X 219      48.813  80.888  55.665  0.00  0.00            
ATOM   3388 HG21 THR X 219      49.742  81.428  55.842  0.00  0.00            
ATOM   3389 HG22 THR X 219      48.636  80.809  54.594  0.00  0.00            
ATOM   3390 HG23 THR X 219      47.998  81.450  56.119  0.00  0.00            
ATOM   3391  OG1 THR X 219      47.620  78.909  56.196  0.00  0.00            
ATOM   3392  HG1 THR X 219      47.618  78.160  56.830  0.00  0.00            
ATOM   3393  C   THR X 219      49.729  78.385  54.156  0.00  0.00            
ATOM   3394  O   THR X 219      50.570  78.796  53.356  0.00  0.00            
ATOM   3395  N   SER X 220      48.665  77.686  53.749  0.00  0.00            
ATOM   3396  H   SER X 220      47.970  77.497  54.459  0.00  0.00            
ATOM   3397  CA  SER X 220      48.455  77.048  52.427  0.00  0.00            
ATOM   3398  HA  SER X 220      47.490  76.548  52.480  0.00  0.00            
ATOM   3399  CB  SER X 220      48.333  78.083  51.299  0.00  0.00            
ATOM   3400  HB2 SER X 220      47.841  77.616  50.444  0.00  0.00            
ATOM   3401  HB3 SER X 220      47.723  78.924  51.634  0.00  0.00            
ATOM   3402  OG  SER X 220      49.607  78.542  50.887  0.00  0.00            
ATOM   3403  HG  SER X 220      50.048  78.905  51.679  0.00  0.00            
ATOM   3404  C   SER X 220      49.465  75.945  52.059  0.00  0.00            
ATOM   3405  O   SER X 220      49.107  75.020  51.335  0.00  0.00            
ATOM   3406  N   HIE X 221      50.692  75.996  52.594  0.00  0.00            
ATOM   3407  H   HIE X 221      50.922  76.831  53.118  0.00  0.00            
ATOM   3408  CA  HIE X 221      51.746  74.972  52.490  0.00  0.00            
ATOM   3409  HA  HIE X 221      52.626  75.408  52.958  0.00  0.00            
ATOM   3410  CB  HIE X 221      51.380  73.737  53.327  0.00  0.00            
ATOM   3411  HB2 HIE X 221      50.536  73.225  52.864  0.00  0.00            
ATOM   3412  HB3 HIE X 221      52.234  73.062  53.347  0.00  0.00            
ATOM   3413  CG  HIE X 221      51.032  74.059  54.756  0.00  0.00            
ATOM   3414  ND1 HIE X 221      51.954  74.214  55.794  0.00  0.00            
ATOM   3415  CE1 HIE X 221      51.236  74.589  56.864  0.00  0.00            
ATOM   3416  HE1 HIE X 221      51.646  74.821  57.839  0.00  0.00            
ATOM   3417  NE2 HIE X 221      49.933  74.655  56.554  0.00  0.00            
ATOM   3418  HE2 HIE X 221      49.206  74.962  57.197  0.00  0.00            
ATOM   3419  CD2 HIE X 221      49.780  74.321  55.229  0.00  0.00            
ATOM   3420  HD2 HIE X 221      48.860  74.300  54.658  0.00  0.00            
ATOM   3421  C   HIE X 221      52.218  74.653  51.061  0.00  0.00            
ATOM   3422  O   HIE X 221      52.816  73.602  50.807  0.00  0.00            
ATOM   3423  N   PHE X 222      51.987  75.592  50.143  0.00  0.00            
ATOM   3424  H   PHE X 222      51.457  76.398  50.441  0.00  0.00            
ATOM   3425  CA  PHE X 222      52.632  75.683  48.835  0.00  0.00            
ATOM   3426  HA  PHE X 222      52.614  74.704  48.354  0.00  0.00            
ATOM   3427  CB  PHE X 222      51.798  76.662  47.991  0.00  0.00            
ATOM   3428  HB2 PHE X 222      50.786  76.266  47.897  0.00  0.00            
ATOM   3429  HB3 PHE X 222      51.721  77.608  48.530  0.00  0.00            
ATOM   3430  CG  PHE X 222      52.328  76.952  46.601  0.00  0.00            
ATOM   3431  CD1 PHE X 222      51.943  76.154  45.507  0.00  0.00            
ATOM   3432  HD1 PHE X 222      51.273  75.319  45.654  0.00  0.00            
ATOM   3433  CE1 PHE X 222      52.433  76.443  44.219  0.00  0.00            
ATOM   3434  HE1 PHE X 222      52.147  75.827  43.378  0.00  0.00            
ATOM   3435  CZ  PHE X 222      53.300  77.532  44.024  0.00  0.00            
ATOM   3436  HZ  PHE X 222      53.676  77.754  43.036  0.00  0.00            
ATOM   3437  CE2 PHE X 222      53.670  78.340  45.114  0.00  0.00            
ATOM   3438  HE2 PHE X 222      54.326  79.186  44.967  0.00  0.00            
ATOM   3439  CD2 PHE X 222      53.180  78.052  46.399  0.00  0.00            
ATOM   3440  HD2 PHE X 222      53.453  78.683  47.234  0.00  0.00            
ATOM   3441  C   PHE X 222      54.104  76.122  48.987  0.00  0.00            
ATOM   3442  O   PHE X 222      54.410  77.035  49.761  0.00  0.00            
ATOM   3443  N   GLY X 223      55.018  75.471  48.263  0.00  0.00            
ATOM   3444  H   GLY X 223      54.712  74.702  47.676  0.00  0.00            
ATOM   3445  CA  GLY X 223      56.465  75.699  48.363  0.00  0.00            
ATOM   3446  HA2 GLY X 223      56.662  76.753  48.547  0.00  0.00            
ATOM   3447  HA3 GLY X 223      56.851  75.135  49.209  0.00  0.00            
ATOM   3448  C   GLY X 223      57.248  75.281  47.117  0.00  0.00            
ATOM   3449  O   GLY X 223      56.670  75.017  46.061  0.00  0.00            
ATOM   3450  N   THR X 224      58.581  75.222  47.220  0.00  0.00            
ATOM   3451  H   THR X 224      59.006  75.421  48.122  0.00  0.00            
ATOM   3452  CA  THR X 224      59.470  74.971  46.063  0.00  0.00            
ATOM   3453  HA  THR X 224      59.216  75.706  45.300  0.00  0.00            
ATOM   3454  CB  THR X 224      60.954  75.193  46.408  0.00  0.00            
ATOM   3455  HB  THR X 224      61.550  74.982  45.519  0.00  0.00            
ATOM   3456  CG2 THR X 224      61.226  76.637  46.823  0.00  0.00            
ATOM   3457 HG21 THR X 224      62.299  76.804  46.907  0.00  0.00            
ATOM   3458 HG22 THR X 224      60.829  77.306  46.063  0.00  0.00            
ATOM   3459 HG23 THR X 224      60.753  76.858  47.779  0.00  0.00            
ATOM   3460  OG1 THR X 224      61.394  74.354  47.453  0.00  0.00            
ATOM   3461  HG1 THR X 224      62.342  74.554  47.568  0.00  0.00            
ATOM   3462  C   THR X 224      59.287  73.605  45.384  0.00  0.00            
ATOM   3463  O   THR X 224      59.702  73.450  44.234  0.00  0.00            
ATOM   3464  N   THR X 225      58.616  72.630  46.008  0.00  0.00            
ATOM   3465  H   THR X 225      58.297  72.794  46.956  0.00  0.00            
ATOM   3466  CA  THR X 225      58.186  71.383  45.335  0.00  0.00            
ATOM   3467  HA  THR X 225      59.003  71.023  44.711  0.00  0.00            
ATOM   3468  CB  THR X 225      57.865  70.262  46.341  0.00  0.00            
ATOM   3469  HB  THR X 225      57.472  69.405  45.793  0.00  0.00            
ATOM   3470  CG2 THR X 225      59.106  69.810  47.107  0.00  0.00            
ATOM   3471 HG21 THR X 225      58.849  68.981  47.766  0.00  0.00            
ATOM   3472 HG22 THR X 225      59.869  69.474  46.404  0.00  0.00            
ATOM   3473 HG23 THR X 225      59.506  70.630  47.702  0.00  0.00            
ATOM   3474  OG1 THR X 225      56.899  70.687  47.277  0.00  0.00            
ATOM   3475  HG1 THR X 225      56.640  69.915  47.825  0.00  0.00            
ATOM   3476  C   THR X 225      56.980  71.580  44.407  0.00  0.00            
ATOM   3477  O   THR X 225      56.919  70.935  43.362  0.00  0.00            
ATOM   3478  N   HIE X 226      56.041  72.477  44.734  0.00  0.00            
ATOM   3479  H   HIE X 226      56.160  72.997  45.597  0.00  0.00            
ATOM   3480  CA  HIE X 226      54.773  72.663  44.004  0.00  0.00            
ATOM   3481  HA  HIE X 226      54.409  71.686  43.679  0.00  0.00            
ATOM   3482  CB  HIE X 226      53.725  73.278  44.941  0.00  0.00            
ATOM   3483  HB2 HIE X 226      54.067  74.267  45.250  0.00  0.00            
ATOM   3484  HB3 HIE X 226      52.788  73.399  44.397  0.00  0.00            
ATOM   3485  CG  HIE X 226      53.449  72.469  46.176  0.00  0.00            
ATOM   3486  ND1 HIE X 226      54.103  72.619  47.397  0.00  0.00            
ATOM   3487  CE1 HIE X 226      53.614  71.655  48.193  0.00  0.00            
ATOM   3488  HE1 HIE X 226      53.929  71.475  49.213  0.00  0.00            
ATOM   3489  NE2 HIE X 226      52.695  70.926  47.538  0.00  0.00            
ATOM   3490  HE2 HIE X 226      52.197  70.121  47.922  0.00  0.00            
ATOM   3491  CD2 HIE X 226      52.578  71.423  46.261  0.00  0.00            
ATOM   3492  HD2 HIE X 226      51.948  71.041  45.469  0.00  0.00            
ATOM   3493  C   HIE X 226      54.862  73.533  42.746  0.00  0.00            
ATOM   3494  O   HIE X 226      53.970  73.456  41.903  0.00  0.00            
ATOM   3495  N   VAL X 227      55.897  74.364  42.592  0.00  0.00            
ATOM   3496  H   VAL X 227      56.581  74.394  43.335  0.00  0.00            
ATOM   3497  CA  VAL X 227      55.992  75.360  41.500  0.00  0.00            
ATOM   3498  HA  VAL X 227      55.141  76.035  41.588  0.00  0.00            
ATOM   3499  CB  VAL X 227      57.275  76.207  41.649  0.00  0.00            
ATOM   3500  HB  VAL X 227      58.144  75.551  41.639  0.00  0.00            
ATOM   3501  CG1 VAL X 227      57.434  77.223  40.515  0.00  0.00            
ATOM   3502 HG11 VAL X 227      57.610  76.705  39.573  0.00  0.00            
ATOM   3503 HG12 VAL X 227      56.536  77.834  40.426  0.00  0.00            
ATOM   3504 HG13 VAL X 227      58.293  77.863  40.711  0.00  0.00            
ATOM   3505  CG2 VAL X 227      57.273  76.983  42.974  0.00  0.00            
ATOM   3506 HG21 VAL X 227      57.272  76.295  43.818  0.00  0.00            
ATOM   3507 HG22 VAL X 227      58.167  77.604  43.045  0.00  0.00            
ATOM   3508 HG23 VAL X 227      56.390  77.618  43.036  0.00  0.00            
ATOM   3509  C   VAL X 227      55.894  74.724  40.101  0.00  0.00            
ATOM   3510  O   VAL X 227      55.257  75.282  39.200  0.00  0.00            
ATOM   3511  N   LYS X 228      56.429  73.510  39.918  0.00  0.00            
ATOM   3512  H   LYS X 228      57.003  73.129  40.667  0.00  0.00            
ATOM   3513  CA  LYS X 228      56.287  72.743  38.667  0.00  0.00            
ATOM   3514  HA  LYS X 228      56.659  73.367  37.857  0.00  0.00            
ATOM   3515  CB  LYS X 228      57.172  71.490  38.705  0.00  0.00            
ATOM   3516  HB2 LYS X 228      57.167  71.047  37.708  0.00  0.00            
ATOM   3517  HB3 LYS X 228      58.194  71.797  38.934  0.00  0.00            
ATOM   3518  CG  LYS X 228      56.703  70.422  39.708  0.00  0.00            
ATOM   3519  HG2 LYS X 228      56.625  70.859  40.703  0.00  0.00            
ATOM   3520  HG3 LYS X 228      55.714  70.068  39.418  0.00  0.00            
ATOM   3521  CD  LYS X 228      57.642  69.207  39.750  0.00  0.00            
ATOM   3522  HD2 LYS X 228      57.202  68.454  40.404  0.00  0.00            
ATOM   3523  HD3 LYS X 228      57.709  68.776  38.749  0.00  0.00            
ATOM   3524  CE  LYS X 228      59.059  69.532  40.245  0.00  0.00            
ATOM   3525  HE2 LYS X 228      59.661  68.620  40.197  0.00  0.00            
ATOM   3526  HE3 LYS X 228      59.517  70.275  39.586  0.00  0.00            
ATOM   3527  NZ  LYS X 228      59.045  70.027  41.638  0.00  0.00            
ATOM   3528  HZ1 LYS X 228      58.592  69.355  42.251  0.00  0.00            
ATOM   3529  HZ2 LYS X 228      59.987  70.193  41.992  0.00  0.00            
ATOM   3530  HZ3 LYS X 228      58.552  70.912  41.720  0.00  0.00            
ATOM   3531  C   LYS X 228      54.843  72.390  38.287  0.00  0.00            
ATOM   3532  O   LYS X 228      54.568  72.199  37.107  0.00  0.00            
ATOM   3533  N   GLN X 229      53.912  72.342  39.244  0.00  0.00            
ATOM   3534  H   GLN X 229      54.191  72.561  40.192  0.00  0.00            
ATOM   3535  CA  GLN X 229      52.491  72.039  39.010  0.00  0.00            
ATOM   3536  HA  GLN X 229      52.439  71.224  38.285  0.00  0.00            
ATOM   3537  CB  GLN X 229      51.885  71.533  40.335  0.00  0.00            
ATOM   3538  HB2 GLN X 229      52.599  70.845  40.793  0.00  0.00            
ATOM   3539  HB3 GLN X 229      51.731  72.372  41.015  0.00  0.00            
ATOM   3540  CG  GLN X 229      50.557  70.780  40.153  0.00  0.00            
ATOM   3541  HG2 GLN X 229      49.778  71.478  39.852  0.00  0.00            
ATOM   3542  HG3 GLN X 229      50.680  70.046  39.361  0.00  0.00            
ATOM   3543  CD  GLN X 229      50.088  70.032  41.402  0.00  0.00            
ATOM   3544  OE1 GLN X 229      50.721  70.018  42.452  0.00  0.00            
ATOM   3545  NE2 GLN X 229      48.945  69.385  41.343  0.00  0.00            
ATOM   3546 HE21 GLN X 229      48.607  68.890  42.152  0.00  0.00            
ATOM   3547 HE22 GLN X 229      48.448  69.340  40.457  0.00  0.00            
ATOM   3548  C   GLN X 229      51.707  73.227  38.406  0.00  0.00            
ATOM   3549  O   GLN X 229      50.597  73.049  37.899  0.00  0.00            
ATOM   3550  N   LEU X 230      52.286  74.437  38.415  0.00  0.00            
ATOM   3551  H   LEU X 230      53.193  74.529  38.852  0.00  0.00            
ATOM   3552  CA  LEU X 230      51.738  75.606  37.717  0.00  0.00            
ATOM   3553  HA  LEU X 230      50.688  75.710  37.992  0.00  0.00            
ATOM   3554  CB  LEU X 230      52.478  76.892  38.134  0.00  0.00            
ATOM   3555  HB2 LEU X 230      53.513  76.826  37.799  0.00  0.00            
ATOM   3556  HB3 LEU X 230      52.017  77.725  37.603  0.00  0.00            
ATOM   3557  CG  LEU X 230      52.473  77.224  39.637  0.00  0.00            
ATOM   3558  HG  LEU X 230      52.995  76.446  40.194  0.00  0.00            
ATOM   3559  CD1 LEU X 230      53.199  78.552  39.855  0.00  0.00            
ATOM   3560 HD11 LEU X 230      54.227  78.465  39.505  0.00  0.00            
ATOM   3561 HD12 LEU X 230      52.693  79.344  39.303  0.00  0.00            
ATOM   3562 HD13 LEU X 230      53.204  78.806  40.915  0.00  0.00            
ATOM   3563  CD2 LEU X 230      51.055  77.352  40.186  0.00  0.00            
ATOM   3564 HD21 LEU X 230      50.478  78.035  39.564  0.00  0.00            
ATOM   3565 HD22 LEU X 230      50.573  76.377  40.180  0.00  0.00            
ATOM   3566 HD23 LEU X 230      51.080  77.723  41.211  0.00  0.00            
ATOM   3567  C   LEU X 230      51.797  75.443  36.188  0.00  0.00            
ATOM   3568  O   LEU X 230      52.746  74.865  35.648  0.00  0.00            
ATOM   3569  N   THR X 231      50.807  76.013  35.503  0.00  0.00            
ATOM   3570  H   THR X 231      50.042  76.413  36.040  0.00  0.00            
ATOM   3571  CA  THR X 231      50.613  75.995  34.040  0.00  0.00            
ATOM   3572  HA  THR X 231      51.524  75.636  33.561  0.00  0.00            
ATOM   3573  CB  THR X 231      49.472  75.031  33.654  0.00  0.00            
ATOM   3574  HB  THR X 231      49.347  75.034  32.571  0.00  0.00            
ATOM   3575  CG2 THR X 231      49.742  73.597  34.102  0.00  0.00            
ATOM   3576 HG21 THR X 231      50.725  73.283  33.755  0.00  0.00            
ATOM   3577 HG22 THR X 231      49.695  73.517  35.187  0.00  0.00            
ATOM   3578 HG23 THR X 231      48.998  72.939  33.657  0.00  0.00            
ATOM   3579  OG1 THR X 231      48.266  75.442  34.252  0.00  0.00            
ATOM   3580  HG1 THR X 231      47.594  74.769  34.052  0.00  0.00            
ATOM   3581  C   THR X 231      50.340  77.396  33.468  0.00  0.00            
ATOM   3582  O   THR X 231      49.998  77.532  32.294  0.00  0.00            
ATOM   3583  N   ASN X 232      50.510  78.451  34.278  0.00  0.00            
ATOM   3584  H   ASN X 232      50.836  78.256  35.213  0.00  0.00            
ATOM   3585  CA  ASN X 232      50.131  79.845  34.007  0.00  0.00            
ATOM   3586  HA  ASN X 232      49.127  79.816  33.579  0.00  0.00            
ATOM   3587  CB  ASN X 232      50.018  80.593  35.357  0.00  0.00            
ATOM   3588  HB2 ASN X 232      49.516  81.543  35.176  0.00  0.00            
ATOM   3589  HB3 ASN X 232      49.386  80.020  36.034  0.00  0.00            
ATOM   3590  CG  ASN X 232      51.332  80.868  36.084  0.00  0.00            
ATOM   3591  OD1 ASN X 232      52.182  80.005  36.257  0.00  0.00            
ATOM   3592  ND2 ASN X 232      51.523  82.075  36.568  0.00  0.00            
ATOM   3593 HD21 ASN X 232      52.392  82.296  37.035  0.00  0.00            
ATOM   3594 HD22 ASN X 232      50.873  82.811  36.317  0.00  0.00            
ATOM   3595  C   ASN X 232      50.999  80.584  32.954  0.00  0.00            
ATOM   3596  O   ASN X 232      51.506  81.676  33.218  0.00  0.00            
ATOM   3597  N   SER X 233      51.157  80.009  31.755  0.00  0.00            
ATOM   3598  H   SER X 233      50.711  79.110  31.608  0.00  0.00            
ATOM   3599  CA  SER X 233      51.977  80.544  30.654  0.00  0.00            
ATOM   3600  HA  SER X 233      53.026  80.448  30.921  0.00  0.00            
ATOM   3601  CB  SER X 233      51.753  79.763  29.354  0.00  0.00            
ATOM   3602  HB2 SER X 233      50.737  79.943  29.000  0.00  0.00            
ATOM   3603  HB3 SER X 233      52.449  80.125  28.597  0.00  0.00            
ATOM   3604  OG  SER X 233      51.925  78.370  29.522  0.00  0.00            
ATOM   3605  HG  SER X 233      51.009  78.002  29.471  0.00  0.00            
ATOM   3606  C   SER X 233      51.653  82.010  30.363  0.00  0.00            
ATOM   3607  O   SER X 233      50.537  82.326  29.949  0.00  0.00            
ATOM   3608  N   ASN X 234      52.614  82.913  30.583  0.00  0.00            
ATOM   3609  H   ASN X 234      53.481  82.581  30.995  0.00  0.00            
ATOM   3610  CA  ASN X 234      52.438  84.360  30.372  0.00  0.00            
ATOM   3611  HA  ASN X 234      53.307  84.844  30.820  0.00  0.00            
ATOM   3612  CB  ASN X 234      52.468  84.677  28.861  0.00  0.00            
ATOM   3613  HB2 ASN X 234      51.644  84.167  28.363  0.00  0.00            
ATOM   3614  HB3 ASN X 234      52.323  85.745  28.712  0.00  0.00            
ATOM   3615  CG  ASN X 234      53.778  84.307  28.192  0.00  0.00            
ATOM   3616  OD1 ASN X 234      54.819  84.890  28.470  0.00  0.00            
ATOM   3617  ND2 ASN X 234      53.767  83.343  27.301  0.00  0.00            
ATOM   3618 HD21 ASN X 234      54.616  83.126  26.788  0.00  0.00            
ATOM   3619 HD22 ASN X 234      52.890  82.902  27.040  0.00  0.00            
ATOM   3620  C   ASN X 234      51.219  84.978  31.111  0.00  0.00            
ATOM   3621  O   ASN X 234      50.694  86.015  30.692  0.00  0.00            
ATOM   3622  N   GLN X 235      50.774  84.366  32.214  0.00  0.00            
ATOM   3623  H   GLN X 235      51.228  83.496  32.479  0.00  0.00            
ATOM   3624  CA  GLN X 235      49.700  84.837  33.102  0.00  0.00            
ATOM   3625  HA  GLN X 235      49.362  85.821  32.783  0.00  0.00            
ATOM   3626  CB  GLN X 235      48.493  83.876  33.022  0.00  0.00            
ATOM   3627  HB2 GLN X 235      48.855  82.851  33.104  0.00  0.00            
ATOM   3628  HB3 GLN X 235      47.818  84.065  33.858  0.00  0.00            
ATOM   3629  CG  GLN X 235      47.690  84.042  31.718  0.00  0.00            
ATOM   3630  HG2 GLN X 235      46.908  84.784  31.873  0.00  0.00            
ATOM   3631  HG3 GLN X 235      48.340  84.410  30.925  0.00  0.00            
ATOM   3632  CD  GLN X 235      47.053  82.744  31.229  0.00  0.00            
ATOM   3633  OE1 GLN X 235      45.892  82.439  31.485  0.00  0.00            
ATOM   3634  NE2 GLN X 235      47.783  81.937  30.494  0.00  0.00            
ATOM   3635 HE21 GLN X 235      47.331  81.177  30.002  0.00  0.00            
ATOM   3636 HE22 GLN X 235      48.743  82.179  30.264  0.00  0.00            
ATOM   3637  C   GLN X 235      50.267  85.007  34.523  0.00  0.00            
ATOM   3638  O   GLN X 235      49.976  84.216  35.426  0.00  0.00            
ATOM   3639  N   LEU X 236      51.181  85.969  34.692  0.00  0.00            
ATOM   3640  H   LEU X 236      51.363  86.599  33.919  0.00  0.00            
ATOM   3641  CA  LEU X 236      52.106  86.035  35.829  0.00  0.00            
ATOM   3642  HA  LEU X 236      52.098  85.075  36.341  0.00  0.00            
ATOM   3643  CB  LEU X 236      53.534  86.236  35.291  0.00  0.00            
ATOM   3644  HB2 LEU X 236      53.590  87.239  34.864  0.00  0.00            
ATOM   3645  HB3 LEU X 236      54.221  86.191  36.135  0.00  0.00            
ATOM   3646  CG  LEU X 236      54.015  85.247  34.211  0.00  0.00            
ATOM   3647  HG  LEU X 236      53.377  85.316  33.331  0.00  0.00            
ATOM   3648  CD1 LEU X 236      55.435  85.617  33.796  0.00  0.00            
ATOM   3649 HD11 LEU X 236      56.110  85.510  34.644  0.00  0.00            
ATOM   3650 HD12 LEU X 236      55.757  84.968  32.983  0.00  0.00            
ATOM   3651 HD13 LEU X 236      55.442  86.649  33.446  0.00  0.00            
ATOM   3652  CD2 LEU X 236      54.033  83.797  34.683  0.00  0.00            
ATOM   3653 HD21 LEU X 236      53.019  83.471  34.898  0.00  0.00            
ATOM   3654 HD22 LEU X 236      54.428  83.161  33.893  0.00  0.00            
ATOM   3655 HD23 LEU X 236      54.655  83.698  35.570  0.00  0.00            
ATOM   3656  C   LEU X 236      51.757  87.148  36.850  0.00  0.00            
ATOM   3657  O   LEU X 236      51.778  88.334  36.496  0.00  0.00            
ATOM   3658  N   PRO X 237      51.522  86.823  38.136  0.00  0.00            
ATOM   3659  CD  PRO X 237      51.207  85.508  38.676  0.00  0.00            
ATOM   3660  HD2 PRO X 237      51.973  84.776  38.434  0.00  0.00            
ATOM   3661  HD3 PRO X 237      50.241  85.186  38.290  0.00  0.00            
ATOM   3662  CG  PRO X 237      51.120  85.677  40.193  0.00  0.00            
ATOM   3663  HG2 PRO X 237      52.102  85.511  40.636  0.00  0.00            
ATOM   3664  HG3 PRO X 237      50.382  85.006  40.633  0.00  0.00            
ATOM   3665  CB  PRO X 237      50.726  87.143  40.360  0.00  0.00            
ATOM   3666  HB2 PRO X 237      51.042  87.540  41.325  0.00  0.00            
ATOM   3667  HB3 PRO X 237      49.649  87.253  40.246  0.00  0.00            
ATOM   3668  CA  PRO X 237      51.439  87.826  39.191  0.00  0.00            
ATOM   3669  HA  PRO X 237      50.829  88.652  38.841  0.00  0.00            
ATOM   3670  C   PRO X 237      52.812  88.368  39.620  0.00  0.00            
ATOM   3671  O   PRO X 237      53.852  87.731  39.415  0.00  0.00            
ATOM   3672  N   PHE X 238      52.799  89.523  40.288  0.00  0.00            
ATOM   3673  H   PHE X 238      51.909  90.004  40.387  0.00  0.00            
ATOM   3674  CA  PHE X 238      53.859  89.951  41.205  0.00  0.00            
ATOM   3675  HA  PHE X 238      54.699  89.272  41.090  0.00  0.00            
ATOM   3676  CB  PHE X 238      54.362  91.359  40.850  0.00  0.00            
ATOM   3677  HB2 PHE X 238      55.127  91.646  41.572  0.00  0.00            
ATOM   3678  HB3 PHE X 238      54.856  91.309  39.880  0.00  0.00            
ATOM   3679  CG  PHE X 238      53.305  92.449  40.799  0.00  0.00            
ATOM   3680  CD1 PHE X 238      52.870  93.080  41.981  0.00  0.00            
ATOM   3681  HD1 PHE X 238      53.271  92.782  42.939  0.00  0.00            
ATOM   3682  CE1 PHE X 238      51.906  94.101  41.921  0.00  0.00            
ATOM   3683  HE1 PHE X 238      51.582  94.588  42.828  0.00  0.00            
ATOM   3684  CZ  PHE X 238      51.350  94.478  40.686  0.00  0.00            
ATOM   3685  HZ  PHE X 238      50.588  95.243  40.644  0.00  0.00            
ATOM   3686  CE2 PHE X 238      51.778  93.848  39.505  0.00  0.00            
ATOM   3687  HE2 PHE X 238      51.342  94.126  38.557  0.00  0.00            
ATOM   3688  CD2 PHE X 238      52.764  92.846  39.561  0.00  0.00            
ATOM   3689  HD2 PHE X 238      53.096  92.371  38.649  0.00  0.00            
ATOM   3690  C   PHE X 238      53.399  89.820  42.668  0.00  0.00            
ATOM   3691  O   PHE X 238      52.198  89.783  42.954  0.00  0.00            
ATOM   3692  N   ILE X 239      54.352  89.700  43.600  0.00  0.00            
ATOM   3693  H   ILE X 239      55.319  89.739  43.300  0.00  0.00            
ATOM   3694  CA  ILE X 239      54.075  89.299  44.993  0.00  0.00            
ATOM   3695  HA  ILE X 239      52.999  89.346  45.165  0.00  0.00            
ATOM   3696  CB  ILE X 239      54.500  87.827  45.232  0.00  0.00            
ATOM   3697  HB  ILE X 239      55.580  87.772  45.113  0.00  0.00            
ATOM   3698  CG2 ILE X 239      54.176  87.388  46.676  0.00  0.00            
ATOM   3699 HG21 ILE X 239      54.518  86.370  46.854  0.00  0.00            
ATOM   3700 HG22 ILE X 239      54.704  88.014  47.393  0.00  0.00            
ATOM   3701 HG23 ILE X 239      53.106  87.453  46.869  0.00  0.00            
ATOM   3702  CG1 ILE X 239      53.881  86.893  44.162  0.00  0.00            
ATOM   3703 HG12 ILE X 239      52.844  87.170  43.985  0.00  0.00            
ATOM   3704 HG13 ILE X 239      54.416  87.052  43.225  0.00  0.00            
ATOM   3705  CD1 ILE X 239      53.927  85.392  44.468  0.00  0.00            
ATOM   3706 HD11 ILE X 239      53.245  85.149  45.284  0.00  0.00            
ATOM   3707 HD12 ILE X 239      53.619  84.846  43.581  0.00  0.00            
ATOM   3708 HD13 ILE X 239      54.940  85.090  44.731  0.00  0.00            
ATOM   3709  C   ILE X 239      54.723  90.247  46.011  0.00  0.00            
ATOM   3710  O   ILE X 239      55.923  90.527  45.933  0.00  0.00            
ATOM   3711  N   PHE X 240      53.931  90.676  46.999  0.00  0.00            
ATOM   3712  H   PHE X 240      52.951  90.410  46.970  0.00  0.00            
ATOM   3713  CA  PHE X 240      54.391  91.352  48.217  0.00  0.00            
ATOM   3714  HA  PHE X 240      55.422  91.680  48.089  0.00  0.00            
ATOM   3715  CB  PHE X 240      53.521  92.599  48.473  0.00  0.00            
ATOM   3716  HB2 PHE X 240      52.515  92.263  48.730  0.00  0.00            
ATOM   3717  HB3 PHE X 240      53.922  93.121  49.343  0.00  0.00            
ATOM   3718  CG  PHE X 240      53.404  93.604  47.335  0.00  0.00            
ATOM   3719  CD1 PHE X 240      54.539  94.032  46.617  0.00  0.00            
ATOM   3720  HD1 PHE X 240      55.514  93.641  46.861  0.00  0.00            
ATOM   3721  CE1 PHE X 240      54.411  94.980  45.584  0.00  0.00            
ATOM   3722  HE1 PHE X 240      55.287  95.307  45.042  0.00  0.00            
ATOM   3723  CZ  PHE X 240      53.148  95.509  45.265  0.00  0.00            
ATOM   3724  HZ  PHE X 240      53.050  96.237  44.472  0.00  0.00            
ATOM   3725  CE2 PHE X 240      52.014  95.094  45.984  0.00  0.00            
ATOM   3726  HE2 PHE X 240      51.040  95.500  45.749  0.00  0.00            
ATOM   3727  CD2 PHE X 240      52.144  94.144  47.012  0.00  0.00            
ATOM   3728  HD2 PHE X 240      51.266  93.827  47.555  0.00  0.00            
ATOM   3729  C   PHE X 240      54.361  90.362  49.400  0.00  0.00            
ATOM   3730  O   PHE X 240      53.344  90.235  50.089  0.00  0.00            
ATOM   3731  N   ASP X 241      55.446  89.607  49.596  0.00  0.00            
ATOM   3732  H   ASP X 241      56.272  89.769  49.035  0.00  0.00            
ATOM   3733  CA  ASP X 241      55.547  88.577  50.643  0.00  0.00            
ATOM   3734  HA  ASP X 241      54.559  88.130  50.763  0.00  0.00            
ATOM   3735  CB  ASP X 241      56.497  87.458  50.167  0.00  0.00            
ATOM   3736  HB2 ASP X 241      56.385  87.337  49.088  0.00  0.00            
ATOM   3737  HB3 ASP X 241      57.528  87.756  50.362  0.00  0.00            
ATOM   3738  CG  ASP X 241      56.240  86.088  50.814  0.00  0.00            
ATOM   3739  OD1 ASP X 241      56.718  85.077  50.258  0.00  0.00            
ATOM   3740  OD2 ASP X 241      55.551  86.000  51.855  0.00  0.00            
ATOM   3741  C   ASP X 241      55.955  89.156  52.016  0.00  0.00            
ATOM   3742  O   ASP X 241      56.526  90.243  52.111  0.00  0.00            
ATOM   3743  N   VAL X 242      55.669  88.408  53.085  0.00  0.00            
ATOM   3744  H   VAL X 242      55.267  87.496  52.883  0.00  0.00            
ATOM   3745  CA  VAL X 242      55.970  88.737  54.493  0.00  0.00            
ATOM   3746  HA  VAL X 242      56.761  89.482  54.497  0.00  0.00            
ATOM   3747  CB  VAL X 242      54.756  89.375  55.207  0.00  0.00            
ATOM   3748  HB  VAL X 242      55.080  89.696  56.197  0.00  0.00            
ATOM   3749  CG1 VAL X 242      54.238  90.623  54.477  0.00  0.00            
ATOM   3750 HG11 VAL X 242      53.800  90.349  53.517  0.00  0.00            
ATOM   3751 HG12 VAL X 242      53.476  91.118  55.076  0.00  0.00            
ATOM   3752 HG13 VAL X 242      55.058  91.321  54.307  0.00  0.00            
ATOM   3753  CG2 VAL X 242      53.602  88.385  55.403  0.00  0.00            
ATOM   3754 HG21 VAL X 242      53.256  88.032  54.435  0.00  0.00            
ATOM   3755 HG22 VAL X 242      53.919  87.540  56.013  0.00  0.00            
ATOM   3756 HG23 VAL X 242      52.780  88.883  55.914  0.00  0.00            
ATOM   3757  C   VAL X 242      56.520  87.549  55.304  0.00  0.00            
ATOM   3758  O   VAL X 242      56.840  87.729  56.479  0.00  0.00            
ATOM   3759  N   ALA X 243      56.643  86.351  54.713  0.00  0.00            
ATOM   3760  H   ALA X 243      56.357  86.266  53.741  0.00  0.00            
ATOM   3761  CA  ALA X 243      57.095  85.119  55.378  0.00  0.00            
ATOM   3762  HA  ALA X 243      56.478  84.968  56.265  0.00  0.00            
ATOM   3763  CB  ALA X 243      56.851  83.955  54.418  0.00  0.00            
ATOM   3764  HB1 ALA X 243      57.450  84.100  53.520  0.00  0.00            
ATOM   3765  HB2 ALA X 243      57.135  83.017  54.894  0.00  0.00            
ATOM   3766  HB3 ALA X 243      55.801  83.918  54.138  0.00  0.00            
ATOM   3767  C   ALA X 243      58.580  85.117  55.812  0.00  0.00            
ATOM   3768  O   ALA X 243      59.478  85.651  55.171  0.00  0.00            
ATOM   3769  N   CYS X 244      58.938  84.376  56.954  0.00  0.00            
ATOM   3770  H   CYS X 244      58.250  84.006  57.610  0.00  0.00            
ATOM   3771  CA  CYS X 244      60.394  84.143  57.262  0.00  0.00            
ATOM   3772  HA  CYS X 244      60.890  85.136  57.375  0.00  0.00            
ATOM   3773  CB  CYS X 244      60.565  83.284  58.519  0.00  0.00            
ATOM   3774  HB2 CYS X 244      60.039  82.309  58.438  0.00  0.00            
ATOM   3775  HB3 CYS X 244      61.641  83.066  58.681  0.00  0.00            
ATOM   3776  SG  CYS X 244      59.978  84.122  60.026  0.00  0.00            
ATOM   3777  HG  CYS X 244      60.107  83.090  60.912  0.00  0.00            
ATOM   3778  C   CYS X 244      61.163  83.458  56.120  0.00  0.00            
ATOM   3779  O   CYS X 244      60.680  82.464  55.583  0.00  0.00            
ATOM   3780  N   VAL X 245      62.361  83.945  55.770  0.00  0.00            
ATOM   3781  H   VAL X 245      62.660  84.789  56.256  0.00  0.00            
ATOM   3782  CA  VAL X 245      63.364  83.369  54.830  0.00  0.00            
ATOM   3783  HA  VAL X 245      64.081  84.177  54.678  0.00  0.00            
ATOM   3784  CB  VAL X 245      64.190  82.217  55.454  0.00  0.00            
ATOM   3785  HB  VAL X 245      65.012  81.991  54.777  0.00  0.00            
ATOM   3786  CG1 VAL X 245      64.841  82.612  56.779  0.00  0.00            
ATOM   3787 HG11 VAL X 245      64.097  82.908  57.516  0.00  0.00            
ATOM   3788 HG12 VAL X 245      65.432  81.780  57.157  0.00  0.00            
ATOM   3789 HG13 VAL X 245      65.518  83.438  56.588  0.00  0.00            
ATOM   3790  CG2 VAL X 245      63.414  80.914  55.645  0.00  0.00            
ATOM   3791 HG21 VAL X 245      63.030  80.579  54.682  0.00  0.00            
ATOM   3792 HG22 VAL X 245      64.084  80.147  56.033  0.00  0.00            
ATOM   3793 HG23 VAL X 245      62.584  81.047  56.333  0.00  0.00            
ATOM   3794  C   VAL X 245      62.925  83.022  53.391  0.00  0.00            
ATOM   3795  O   VAL X 245      63.679  82.369  52.661  0.00  0.00            
ATOM   3796  N   ASN X 246      61.752  83.460  52.919  0.00  0.00            
ATOM   3797  H   ASN X 246      61.134  83.951  53.552  0.00  0.00            
ATOM   3798  CA  ASN X 246      61.290  83.171  51.546  0.00  0.00            
ATOM   3799  HA  ASN X 246      61.348  82.095  51.400  0.00  0.00            
ATOM   3800  CB  ASN X 246      59.812  83.600  51.396  0.00  0.00            
ATOM   3801  HB2 ASN X 246      59.562  84.393  52.102  0.00  0.00            
ATOM   3802  HB3 ASN X 246      59.655  84.003  50.395  0.00  0.00            
ATOM   3803  CG  ASN X 246      58.821  82.455  51.574  0.00  0.00            
ATOM   3804  OD1 ASN X 246      59.127  81.380  52.075  0.00  0.00            
ATOM   3805  ND2 ASN X 246      57.609  82.631  51.127  0.00  0.00            
ATOM   3806 HD21 ASN X 246      56.958  81.868  51.124  0.00  0.00            
ATOM   3807 HD22 ASN X 246      57.329  83.540  50.741  0.00  0.00            
ATOM   3808  C   ASN X 246      62.192  83.732  50.418  0.00  0.00            
ATOM   3809  O   ASN X 246      62.108  83.253  49.286  0.00  0.00            
ATOM   3810  N   GLY X 247      63.084  84.682  50.720  0.00  0.00            
ATOM   3811  H   GLY X 247      63.091  85.038  51.671  0.00  0.00            
ATOM   3812  CA  GLY X 247      64.086  85.255  49.813  0.00  0.00            
ATOM   3813  HA2 GLY X 247      63.882  84.940  48.789  0.00  0.00            
ATOM   3814  HA3 GLY X 247      64.005  86.341  49.855  0.00  0.00            
ATOM   3815  C   GLY X 247      65.544  84.891  50.132  0.00  0.00            
ATOM   3816  O   GLY X 247      66.446  85.577  49.661  0.00  0.00            
ATOM   3817  N   ASP X 248      65.820  83.864  50.947  0.00  0.00            
ATOM   3818  H   ASP X 248      65.046  83.354  51.356  0.00  0.00            
ATOM   3819  CA  ASP X 248      67.189  83.456  51.322  0.00  0.00            
ATOM   3820  HA  ASP X 248      67.743  84.361  51.579  0.00  0.00            
ATOM   3821  CB  ASP X 248      67.141  82.593  52.594  0.00  0.00            
ATOM   3822  HB2 ASP X 248      66.543  83.115  53.343  0.00  0.00            
ATOM   3823  HB3 ASP X 248      66.653  81.642  52.374  0.00  0.00            
ATOM   3824  CG  ASP X 248      68.529  82.331  53.191  0.00  0.00            
ATOM   3825  OD1 ASP X 248      69.544  82.883  52.705  0.00  0.00            
ATOM   3826  OD2 ASP X 248      68.619  81.626  54.226  0.00  0.00            
ATOM   3827  C   ASP X 248      67.974  82.777  50.173  0.00  0.00            
ATOM   3828  O   ASP X 248      68.267  81.579  50.202  0.00  0.00            
ATOM   3829  N   PHE X 249      68.281  83.531  49.112  0.00  0.00            
ATOM   3830  H   PHE X 249      67.929  84.483  49.116  0.00  0.00            
ATOM   3831  CA  PHE X 249      68.925  83.039  47.883  0.00  0.00            
ATOM   3832  HA  PHE X 249      68.405  82.127  47.595  0.00  0.00            
ATOM   3833  CB  PHE X 249      68.699  84.055  46.752  0.00  0.00            
ATOM   3834  HB2 PHE X 249      68.814  83.535  45.802  0.00  0.00            
ATOM   3835  HB3 PHE X 249      67.669  84.406  46.792  0.00  0.00            
ATOM   3836  CG  PHE X 249      69.629  85.252  46.742  0.00  0.00            
ATOM   3837  CD1 PHE X 249      69.350  86.385  47.531  0.00  0.00            
ATOM   3838  HD1 PHE X 249      68.476  86.411  48.165  0.00  0.00            
ATOM   3839  CE1 PHE X 249      70.205  87.500  47.489  0.00  0.00            
ATOM   3840  HE1 PHE X 249      69.987  88.378  48.082  0.00  0.00            
ATOM   3841  CZ  PHE X 249      71.336  87.486  46.659  0.00  0.00            
ATOM   3842  HZ  PHE X 249      71.977  88.353  46.611  0.00  0.00            
ATOM   3843  CE2 PHE X 249      71.623  86.355  45.878  0.00  0.00            
ATOM   3844  HE2 PHE X 249      72.498  86.347  45.245  0.00  0.00            
ATOM   3845  CD2 PHE X 249      70.769  85.241  45.915  0.00  0.00            
ATOM   3846  HD2 PHE X 249      70.989  84.376  45.305  0.00  0.00            
ATOM   3847  C   PHE X 249      70.421  82.680  48.033  0.00  0.00            
ATOM   3848  O   PHE X 249      71.025  82.138  47.100  0.00  0.00            
ATOM   3849  N   LEU X 250      71.013  82.984  49.194  0.00  0.00            
ATOM   3850  H   LEU X 250      70.425  83.386  49.911  0.00  0.00            
ATOM   3851  CA  LEU X 250      72.433  82.817  49.525  0.00  0.00            
ATOM   3852  HA  LEU X 250      73.030  83.069  48.648  0.00  0.00            
ATOM   3853  CB  LEU X 250      72.802  83.791  50.669  0.00  0.00            
ATOM   3854  HB2 LEU X 250      72.298  83.473  51.583  0.00  0.00            
ATOM   3855  HB3 LEU X 250      73.873  83.672  50.838  0.00  0.00            
ATOM   3856  CG  LEU X 250      72.531  85.299  50.452  0.00  0.00            
ATOM   3857  HG  LEU X 250      72.808  85.585  49.437  0.00  0.00            
ATOM   3858  CD1 LEU X 250      71.078  85.715  50.724  0.00  0.00            
ATOM   3859 HD11 LEU X 250      70.998  86.802  50.738  0.00  0.00            
ATOM   3860 HD12 LEU X 250      70.427  85.360  49.931  0.00  0.00            
ATOM   3861 HD13 LEU X 250      70.741  85.318  51.682  0.00  0.00            
ATOM   3862  CD2 LEU X 250      73.392  86.095  51.437  0.00  0.00            
ATOM   3863 HD21 LEU X 250      73.184  87.161  51.349  0.00  0.00            
ATOM   3864 HD22 LEU X 250      73.181  85.774  52.455  0.00  0.00            
ATOM   3865 HD23 LEU X 250      74.446  85.931  51.215  0.00  0.00            
ATOM   3866  C   LEU X 250      72.799  81.374  49.940  0.00  0.00            
ATOM   3867  O   LEU X 250      73.984  81.050  50.089  0.00  0.00            
ATOM   3868  N   PHE X 251      71.794  80.529  50.181  0.00  0.00            
ATOM   3869  H   PHE X 251      70.858  80.867  50.008  0.00  0.00            
ATOM   3870  CA  PHE X 251      71.918  79.176  50.734  0.00  0.00            
ATOM   3871  HA  PHE X 251      72.721  79.181  51.473  0.00  0.00            
ATOM   3872  CB  PHE X 251      70.600  78.860  51.464  0.00  0.00            
ATOM   3873  HB2 PHE X 251      70.315  79.718  52.073  0.00  0.00            
ATOM   3874  HB3 PHE X 251      69.809  78.718  50.727  0.00  0.00            
ATOM   3875  CG  PHE X 251      70.656  77.651  52.374  0.00  0.00            
ATOM   3876  CD1 PHE X 251      70.033  76.445  52.004  0.00  0.00            
ATOM   3877  HD1 PHE X 251      69.476  76.378  51.080  0.00  0.00            
ATOM   3878  CE1 PHE X 251      70.135  75.318  52.837  0.00  0.00            
ATOM   3879  HE1 PHE X 251      69.679  74.385  52.540  0.00  0.00            
ATOM   3880  CZ  PHE X 251      70.832  75.399  54.055  0.00  0.00            
ATOM   3881  HZ  PHE X 251      70.912  74.531  54.695  0.00  0.00            
ATOM   3882  CE2 PHE X 251      71.430  76.611  54.439  0.00  0.00            
ATOM   3883  HE2 PHE X 251      71.965  76.675  55.377  0.00  0.00            
ATOM   3884  CD2 PHE X 251      71.349  77.733  53.597  0.00  0.00            
ATOM   3885  HD2 PHE X 251      71.829  78.657  53.888  0.00  0.00            
ATOM   3886  C   PHE X 251      72.263  78.108  49.674  0.00  0.00            
ATOM   3887  O   PHE X 251      72.040  78.312  48.480  0.00  0.00            
ATOM   3888  N   SER X 252      72.749  76.937  50.112  0.00  0.00            
ATOM   3889  H   SER X 252      72.951  76.870  51.105  0.00  0.00            
ATOM   3890  CA  SER X 252      73.115  75.772  49.271  0.00  0.00            
ATOM   3891  HA  SER X 252      73.917  76.071  48.595  0.00  0.00            
ATOM   3892  CB  SER X 252      73.631  74.629  50.163  0.00  0.00            
ATOM   3893  HB2 SER X 252      72.881  74.400  50.923  0.00  0.00            
ATOM   3894  HB3 SER X 252      73.780  73.738  49.551  0.00  0.00            
ATOM   3895  OG  SER X 252      74.861  74.936  50.800  0.00  0.00            
ATOM   3896  HG  SER X 252      74.730  75.739  51.351  0.00  0.00            
ATOM   3897  C   SER X 252      71.979  75.197  48.399  0.00  0.00            
ATOM   3898  O   SER X 252      72.254  74.399  47.502  0.00  0.00            
ATOM   3899  N   MET X 253      70.726  75.586  48.651  0.00  0.00            
ATOM   3900  H   MET X 253      70.606  76.281  49.371  0.00  0.00            
ATOM   3901  CA  MET X 253      69.512  75.209  47.912  0.00  0.00            
ATOM   3902  HA  MET X 253      69.798  74.823  46.933  0.00  0.00            
ATOM   3903  CB  MET X 253      68.721  74.123  48.664  0.00  0.00            
ATOM   3904  HB2 MET X 253      68.405  74.508  49.634  0.00  0.00            
ATOM   3905  HB3 MET X 253      67.823  73.908  48.086  0.00  0.00            
ATOM   3906  CG  MET X 253      69.447  72.791  48.876  0.00  0.00            
ATOM   3907  HG2 MET X 253      68.678  72.032  49.025  0.00  0.00            
ATOM   3908  HG3 MET X 253      70.001  72.529  47.975  0.00  0.00            
ATOM   3909  SD  MET X 253      70.564  72.713  50.303  0.00  0.00            
ATOM   3910  CE  MET X 253      70.575  70.919  50.537  0.00  0.00            
ATOM   3911  HE1 MET X 253      71.377  70.644  51.218  0.00  0.00            
ATOM   3912  HE2 MET X 253      69.621  70.604  50.957  0.00  0.00            
ATOM   3913  HE3 MET X 253      70.730  70.423  49.579  0.00  0.00            
ATOM   3914  C   MET X 253      68.628  76.457  47.722  0.00  0.00            
ATOM   3915  O   MET X 253      68.617  77.310  48.617  0.00  0.00            
ATOM   3916  N   PRO X 254      67.897  76.609  46.598  0.00  0.00            
ATOM   3917  CD  PRO X 254      67.656  75.602  45.578  0.00  0.00            
ATOM   3918  HD2 PRO X 254      67.352  74.660  46.026  0.00  0.00            
ATOM   3919  HD3 PRO X 254      68.552  75.463  44.973  0.00  0.00            
ATOM   3920  CG  PRO X 254      66.528  76.155  44.708  0.00  0.00            
ATOM   3921  HG2 PRO X 254      65.564  75.909  45.153  0.00  0.00            
ATOM   3922  HG3 PRO X 254      66.585  75.786  43.685  0.00  0.00            
ATOM   3923  CB  PRO X 254      66.743  77.662  44.782  0.00  0.00            
ATOM   3924  HB2 PRO X 254      65.822  78.210  44.581  0.00  0.00            
ATOM   3925  HB3 PRO X 254      67.519  77.956  44.074  0.00  0.00            
ATOM   3926  CA  PRO X 254      67.247  77.865  46.216  0.00  0.00            
ATOM   3927  HA  PRO X 254      67.992  78.659  46.204  0.00  0.00            
ATOM   3928  C   PRO X 254      66.114  78.293  47.157  0.00  0.00            
ATOM   3929  O   PRO X 254      65.461  77.470  47.813  0.00  0.00            
ATOM   3930  N   CYS X 255      65.870  79.602  47.205  0.00  0.00            
ATOM   3931  H   CYS X 255      66.454  80.213  46.642  0.00  0.00            
ATOM   3932  CA  CYS X 255      64.744  80.189  47.929  0.00  0.00            
ATOM   3933  HA  CYS X 255      64.595  79.604  48.832  0.00  0.00            
ATOM   3934  CB  CYS X 255      65.103  81.613  48.371  0.00  0.00            
ATOM   3935  HB2 CYS X 255      64.321  81.992  49.030  0.00  0.00            
ATOM   3936  HB3 CYS X 255      66.031  81.580  48.935  0.00  0.00            
ATOM   3937  SG  CYS X 255      65.281  82.738  46.959  0.00  0.00            
ATOM   3938  HG  CYS X 255      66.396  82.179  46.452  0.00  0.00            
ATOM   3939  C   CYS X 255      63.416  80.124  47.154  0.00  0.00            
ATOM   3940  O   CYS X 255      63.383  79.940  45.935  0.00  0.00            
ATOM   3941  N   PHE X 256      62.306  80.307  47.872  0.00  0.00            
ATOM   3942  H   PHE X 256      62.402  80.469  48.865  0.00  0.00            
ATOM   3943  CA  PHE X 256      60.952  80.332  47.304  0.00  0.00            
ATOM   3944  HA  PHE X 256      60.747  79.377  46.828  0.00  0.00            
ATOM   3945  CB  PHE X 256      59.968  80.511  48.469  0.00  0.00            
ATOM   3946  HB2 PHE X 256      60.086  79.668  49.152  0.00  0.00            
ATOM   3947  HB3 PHE X 256      60.232  81.412  49.022  0.00  0.00            
ATOM   3948  CG  PHE X 256      58.505  80.601  48.087  0.00  0.00            
ATOM   3949  CD1 PHE X 256      57.765  79.426  47.858  0.00  0.00            
ATOM   3950  HD1 PHE X 256      58.253  78.463  47.911  0.00  0.00            
ATOM   3951  CE1 PHE X 256      56.388  79.503  47.583  0.00  0.00            
ATOM   3952  HE1 PHE X 256      55.818  78.601  47.417  0.00  0.00            
ATOM   3953  CZ  PHE X 256      55.747  80.755  47.545  0.00  0.00            
ATOM   3954  HZ  PHE X 256      54.684  80.820  47.359  0.00  0.00            
ATOM   3955  CE2 PHE X 256      56.489  81.929  47.759  0.00  0.00            
ATOM   3956  HE2 PHE X 256      55.996  82.892  47.740  0.00  0.00            
ATOM   3957  CD2 PHE X 256      57.867  81.854  48.021  0.00  0.00            
ATOM   3958  HD2 PHE X 256      58.421  82.763  48.204  0.00  0.00            
ATOM   3959  C   PHE X 256      60.788  81.412  46.220  0.00  0.00            
ATOM   3960  O   PHE X 256      60.260  81.135  45.141  0.00  0.00            
ATOM   3961  N   ALA X 257      61.314  82.615  46.469  0.00  0.00            
ATOM   3962  H   ALA X 257      61.723  82.780  47.383  0.00  0.00            
ATOM   3963  CA  ALA X 257      61.246  83.739  45.540  0.00  0.00            
ATOM   3964  HA  ALA X 257      60.199  83.924  45.305  0.00  0.00            
ATOM   3965  CB  ALA X 257      61.809  84.968  46.262  0.00  0.00            
ATOM   3966  HB1 ALA X 257      61.752  85.833  45.605  0.00  0.00            
ATOM   3967  HB2 ALA X 257      61.228  85.171  47.162  0.00  0.00            
ATOM   3968  HB3 ALA X 257      62.852  84.802  46.535  0.00  0.00            
ATOM   3969  C   ALA X 257      61.963  83.473  44.200  0.00  0.00            
ATOM   3970  O   ALA X 257      61.376  83.671  43.136  0.00  0.00            
ATOM   3971  N   GLU X 258      63.209  82.980  44.216  0.00  0.00            
ATOM   3972  H   GLU X 258      63.662  82.813  45.104  0.00  0.00            
ATOM   3973  CA  GLU X 258      63.918  82.676  42.963  0.00  0.00            
ATOM   3974  HA  GLU X 258      63.759  83.519  42.290  0.00  0.00            
ATOM   3975  CB  GLU X 258      65.439  82.572  43.174  0.00  0.00            
ATOM   3976  HB2 GLU X 258      65.921  82.677  42.202  0.00  0.00            
ATOM   3977  HB3 GLU X 258      65.763  83.407  43.797  0.00  0.00            
ATOM   3978  CG  GLU X 258      65.923  81.256  43.798  0.00  0.00            
ATOM   3979  HG2 GLU X 258      65.309  81.023  44.663  0.00  0.00            
ATOM   3980  HG3 GLU X 258      65.809  80.449  43.072  0.00  0.00            
ATOM   3981  CD  GLU X 258      67.389  81.344  44.225  0.00  0.00            
ATOM   3982  OE1 GLU X 258      67.703  81.116  45.413  0.00  0.00            
ATOM   3983  OE2 GLU X 258      68.273  81.627  43.382  0.00  0.00            
ATOM   3984  C   GLU X 258      63.339  81.444  42.249  0.00  0.00            
ATOM   3985  O   GLU X 258      63.314  81.418  41.019  0.00  0.00            
ATOM   3986  N   ALA X 259      62.818  80.451  42.980  0.00  0.00            
ATOM   3987  H   ALA X 259      62.863  80.507  43.994  0.00  0.00            
ATOM   3988  CA  ALA X 259      62.207  79.263  42.382  0.00  0.00            
ATOM   3989  HA  ALA X 259      62.949  78.779  41.746  0.00  0.00            
ATOM   3990  CB  ALA X 259      61.828  78.286  43.500  0.00  0.00            
ATOM   3991  HB1 ALA X 259      61.403  77.380  43.067  0.00  0.00            
ATOM   3992  HB2 ALA X 259      62.716  78.019  44.074  0.00  0.00            
ATOM   3993  HB3 ALA X 259      61.094  78.746  44.161  0.00  0.00            
ATOM   3994  C   ALA X 259      60.991  79.605  41.497  0.00  0.00            
ATOM   3995  O   ALA X 259      60.841  79.005  40.430  0.00  0.00            
ATOM   3996  N   LEU X 260      60.171  80.585  41.905  0.00  0.00            
ATOM   3997  H   LEU X 260      60.356  81.002  42.812  0.00  0.00            
ATOM   3998  CA  LEU X 260      59.041  81.120  41.128  0.00  0.00            
ATOM   3999  HA  LEU X 260      58.445  80.291  40.748  0.00  0.00            
ATOM   4000  CB  LEU X 260      58.172  81.993  42.053  0.00  0.00            
ATOM   4001  HB2 LEU X 260      58.824  82.690  42.584  0.00  0.00            
ATOM   4002  HB3 LEU X 260      57.496  82.587  41.440  0.00  0.00            
ATOM   4003  CG  LEU X 260      57.325  81.213  43.072  0.00  0.00            
ATOM   4004  HG  LEU X 260      57.929  80.440  43.548  0.00  0.00            
ATOM   4005  CD1 LEU X 260      56.803  82.161  44.150  0.00  0.00            
ATOM   4006 HD11 LEU X 260      56.182  81.610  44.855  0.00  0.00            
ATOM   4007 HD12 LEU X 260      57.645  82.588  44.696  0.00  0.00            
ATOM   4008 HD13 LEU X 260      56.219  82.963  43.700  0.00  0.00            
ATOM   4009  CD2 LEU X 260      56.115  80.561  42.393  0.00  0.00            
ATOM   4010 HD21 LEU X 260      55.481  81.324  41.942  0.00  0.00            
ATOM   4011 HD22 LEU X 260      56.447  79.867  41.625  0.00  0.00            
ATOM   4012 HD23 LEU X 260      55.538  80.011  43.133  0.00  0.00            
ATOM   4013  C   LEU X 260      59.472  81.947  39.903  0.00  0.00            
ATOM   4014  O   LEU X 260      58.798  81.911  38.873  0.00  0.00            
ATOM   4015  N   MET X 261      60.593  82.669  39.992  0.00  0.00            
ATOM   4016  H   MET X 261      61.065  82.696  40.887  0.00  0.00            
ATOM   4017  CA  MET X 261      61.149  83.463  38.884  0.00  0.00            
ATOM   4018  HA  MET X 261      60.337  84.001  38.391  0.00  0.00            
ATOM   4019  CB  MET X 261      62.146  84.485  39.449  0.00  0.00            
ATOM   4020  HB2 MET X 261      62.858  83.976  40.100  0.00  0.00            
ATOM   4021  HB3 MET X 261      62.714  84.930  38.633  0.00  0.00            
ATOM   4022  CG  MET X 261      61.452  85.600  40.244  0.00  0.00            
ATOM   4023  HG2 MET X 261      60.885  85.155  41.062  0.00  0.00            
ATOM   4024  HG3 MET X 261      62.222  86.232  40.686  0.00  0.00            
ATOM   4025  SD  MET X 261      60.331  86.667  39.292  0.00  0.00            
ATOM   4026  CE  MET X 261      61.484  87.298  38.041  0.00  0.00            
ATOM   4027  HE1 MET X 261      62.410  87.610  38.523  0.00  0.00            
ATOM   4028  HE2 MET X 261      61.698  86.516  37.314  0.00  0.00            
ATOM   4029  HE3 MET X 261      61.044  88.147  37.523  0.00  0.00            
ATOM   4030  C   MET X 261      61.827  82.610  37.799  0.00  0.00            
ATOM   4031  O   MET X 261      61.814  82.977  36.626  0.00  0.00            
ATOM   4032  N   ARG X 262      62.409  81.465  38.178  0.00  0.00            
ATOM   4033  H   ARG X 262      62.443  81.280  39.177  0.00  0.00            
ATOM   4034  CA  ARG X 262      63.068  80.498  37.274  0.00  0.00            
ATOM   4035  HA  ARG X 262      63.633  81.039  36.512  0.00  0.00            
ATOM   4036  CB  ARG X 262      64.035  79.646  38.115  0.00  0.00            
ATOM   4037  HB2 ARG X 262      63.466  79.200  38.933  0.00  0.00            
ATOM   4038  HB3 ARG X 262      64.426  78.830  37.504  0.00  0.00            
ATOM   4039  CG  ARG X 262      65.237  80.421  38.691  0.00  0.00            
ATOM   4040  HG2 ARG X 262      65.977  80.586  37.910  0.00  0.00            
ATOM   4041  HG3 ARG X 262      64.929  81.392  39.077  0.00  0.00            
ATOM   4042  CD  ARG X 262      65.848  79.593  39.827  0.00  0.00            
ATOM   4043  HD2 ARG X 262      65.095  79.465  40.606  0.00  0.00            
ATOM   4044  HD3 ARG X 262      66.090  78.598  39.449  0.00  0.00            
ATOM   4045  NE  ARG X 262      67.039  80.220  40.433  0.00  0.00            
ATOM   4046  HE  ARG X 262      66.888  80.930  41.128  0.00  0.00            
ATOM   4047  CZ  ARG X 262      68.277  79.777  40.328  0.00  0.00            
ATOM   4048  NH1 ARG X 262      68.634  78.944  39.398  0.00  0.00            
ATOM   4049 HH11 ARG X 262      67.994  78.730  38.641  0.00  0.00            
ATOM   4050 HH12 ARG X 262      69.539  78.479  39.452  0.00  0.00            
ATOM   4051  NH2 ARG X 262      69.177  80.152  41.184  0.00  0.00            
ATOM   4052 HH21 ARG X 262      68.933  80.766  41.953  0.00  0.00            
ATOM   4053 HH22 ARG X 262      70.109  79.732  41.155  0.00  0.00            
ATOM   4054  C   ARG X 262      62.093  79.576  36.516  0.00  0.00            
ATOM   4055  O   ARG X 262      62.528  78.844  35.626  0.00  0.00            
ATOM   4056  N   ALA X 263      60.813  79.557  36.895  0.00  0.00            
ATOM   4057  H   ALA X 263      60.526  80.209  37.607  0.00  0.00            
ATOM   4058  CA  ALA X 263      59.846  78.531  36.497  0.00  0.00            
ATOM   4059  HA  ALA X 263      60.322  77.559  36.618  0.00  0.00            
ATOM   4060  CB  ALA X 263      58.673  78.586  37.481  0.00  0.00            
ATOM   4061  HB1 ALA X 263      59.044  78.455  38.496  0.00  0.00            
ATOM   4062  HB2 ALA X 263      58.169  79.550  37.408  0.00  0.00            
ATOM   4063  HB3 ALA X 263      57.962  77.793  37.252  0.00  0.00            
ATOM   4064  C   ALA X 263      59.351  78.637  35.039  0.00  0.00            
ATOM   4065  O   ALA X 263      58.988  79.718  34.573  0.00  0.00            
ATOM   4066  N   GLN X 264      59.270  77.507  34.332  0.00  0.00            
ATOM   4067  H   GLN X 264      59.624  76.653  34.749  0.00  0.00            
ATOM   4068  CA  GLN X 264      58.629  77.402  33.011  0.00  0.00            
ATOM   4069  HA  GLN X 264      57.812  78.123  32.980  0.00  0.00            
ATOM   4070  CB  GLN X 264      59.623  77.790  31.897  0.00  0.00            
ATOM   4071  HB2 GLN X 264      59.125  77.694  30.933  0.00  0.00            
ATOM   4072  HB3 GLN X 264      59.883  78.841  32.030  0.00  0.00            
ATOM   4073  CG  GLN X 264      60.929  76.980  31.837  0.00  0.00            
ATOM   4074  HG2 GLN X 264      61.436  77.045  32.798  0.00  0.00            
ATOM   4075  HG3 GLN X 264      60.710  75.933  31.629  0.00  0.00            
ATOM   4076  CD  GLN X 264      61.852  77.523  30.745  0.00  0.00            
ATOM   4077  OE1 GLN X 264      61.490  77.635  29.579  0.00  0.00            
ATOM   4078  NE2 GLN X 264      63.064  77.915  31.061  0.00  0.00            
ATOM   4079 HE21 GLN X 264      63.597  78.394  30.348  0.00  0.00            
ATOM   4080 HE22 GLN X 264      63.406  77.832  32.016  0.00  0.00            
ATOM   4081  C   GLN X 264      57.986  76.023  32.784  0.00  0.00            
ATOM   4082  O   GLN X 264      58.381  75.041  33.413  0.00  0.00            
ATOM   4083  N   LYS X 265      56.993  75.944  31.887  0.00  0.00            
ATOM   4084  H   LYS X 265      56.728  76.811  31.423  0.00  0.00            
ATOM   4085  CA  LYS X 265      56.251  74.723  31.511  0.00  0.00            
ATOM   4086  HA  LYS X 265      56.809  73.849  31.852  0.00  0.00            
ATOM   4087  CB  LYS X 265      54.875  74.725  32.212  0.00  0.00            
ATOM   4088  HB2 LYS X 265      55.043  74.738  33.291  0.00  0.00            
ATOM   4089  HB3 LYS X 265      54.356  75.648  31.948  0.00  0.00            
ATOM   4090  CG  LYS X 265      53.918  73.558  31.893  0.00  0.00            
ATOM   4091  HG2 LYS X 265      53.053  73.655  32.550  0.00  0.00            
ATOM   4092  HG3 LYS X 265      53.572  73.651  30.863  0.00  0.00            
ATOM   4093  CD  LYS X 265      54.529  72.162  32.088  0.00  0.00            
ATOM   4094  HD2 LYS X 265      55.178  71.940  31.243  0.00  0.00            
ATOM   4095  HD3 LYS X 265      55.134  72.164  32.996  0.00  0.00            
ATOM   4096  CE  LYS X 265      53.499  71.029  32.222  0.00  0.00            
ATOM   4097  HE2 LYS X 265      54.042  70.094  32.376  0.00  0.00            
ATOM   4098  HE3 LYS X 265      52.887  71.203  33.109  0.00  0.00            
ATOM   4099  NZ  LYS X 265      52.614  70.882  31.046  0.00  0.00            
ATOM   4100  HZ1 LYS X 265      52.168  69.969  31.055  0.00  0.00            
ATOM   4101  HZ2 LYS X 265      51.882  71.590  31.063  0.00  0.00            
ATOM   4102  HZ3 LYS X 265      53.118  71.020  30.170  0.00  0.00            
ATOM   4103  C   LYS X 265      56.133  74.639  29.990  0.00  0.00            
ATOM   4104  O   LYS X 265      55.617  75.559  29.350  0.00  0.00            
ATOM   4105  N   ASP X 266      56.639  73.550  29.411  0.00  0.00            
ATOM   4106  H   ASP X 266      57.033  72.839  30.021  0.00  0.00            
ATOM   4107  CA  ASP X 266      56.728  73.332  27.957  0.00  0.00            
ATOM   4108  HA  ASP X 266      57.369  72.460  27.816  0.00  0.00            
ATOM   4109  CB  ASP X 266      55.346  72.954  27.387  0.00  0.00            
ATOM   4110  HB2 ASP X 266      54.663  73.797  27.499  0.00  0.00            
ATOM   4111  HB3 ASP X 266      55.444  72.739  26.323  0.00  0.00            
ATOM   4112  CG  ASP X 266      54.765  71.715  28.072  0.00  0.00            
ATOM   4113  OD1 ASP X 266      53.669  71.797  28.670  0.00  0.00            
ATOM   4114  OD2 ASP X 266      55.424  70.649  28.017  0.00  0.00            
ATOM   4115  C   ASP X 266      57.447  74.473  27.198  0.00  0.00            
ATOM   4116  O   ASP X 266      57.117  74.797  26.055  0.00  0.00            
ATOM   4117  N   GLY X 267      58.442  75.103  27.832  0.00  0.00            
ATOM   4118  H   GLY X 267      58.748  74.722  28.723  0.00  0.00            
ATOM   4119  CA  GLY X 267      59.198  76.231  27.272  0.00  0.00            
ATOM   4120  HA2 GLY X 267      60.149  76.298  27.798  0.00  0.00            
ATOM   4121  HA3 GLY X 267      59.414  76.034  26.222  0.00  0.00            
ATOM   4122  C   GLY X 267      58.520  77.609  27.360  0.00  0.00            
ATOM   4123  O   GLY X 267      59.043  78.561  26.773  0.00  0.00            
ATOM   4124  N   LYS X 268      57.390  77.748  28.074  0.00  0.00            
ATOM   4125  H   LYS X 268      56.989  76.918  28.496  0.00  0.00            
ATOM   4126  CA  LYS X 268      56.732  79.041  28.359  0.00  0.00            
ATOM   4127  HA  LYS X 268      57.240  79.818  27.795  0.00  0.00            
ATOM   4128  CB  LYS X 268      55.264  79.025  27.904  0.00  0.00            
ATOM   4129  HB2 LYS X 268      54.732  78.224  28.416  0.00  0.00            
ATOM   4130  HB3 LYS X 268      54.806  79.975  28.182  0.00  0.00            
ATOM   4131  CG  LYS X 268      55.136  78.846  26.385  0.00  0.00            
ATOM   4132  HG2 LYS X 268      55.775  79.576  25.890  0.00  0.00            
ATOM   4133  HG3 LYS X 268      55.459  77.842  26.106  0.00  0.00            
ATOM   4134  CD  LYS X 268      53.688  79.059  25.923  0.00  0.00            
ATOM   4135  HD2 LYS X 268      53.038  78.392  26.488  0.00  0.00            
ATOM   4136  HD3 LYS X 268      53.386  80.087  26.129  0.00  0.00            
ATOM   4137  CE  LYS X 268      53.507  78.763  24.429  0.00  0.00            
ATOM   4138  HE2 LYS X 268      53.832  77.738  24.229  0.00  0.00            
ATOM   4139  HE3 LYS X 268      52.443  78.830  24.186  0.00  0.00            
ATOM   4140  NZ  LYS X 268      54.269  79.708  23.580  0.00  0.00            
ATOM   4141  HZ1 LYS X 268      55.267  79.657  23.776  0.00  0.00            
ATOM   4142  HZ2 LYS X 268      54.181  79.455  22.599  0.00  0.00            
ATOM   4143  HZ3 LYS X 268      53.936  80.664  23.690  0.00  0.00            
ATOM   4144  C   LYS X 268      56.843  79.432  29.841  0.00  0.00            
ATOM   4145  O   LYS X 268      56.734  78.544  30.690  0.00  0.00            
ATOM   4146  N   PRO X 269      57.029  80.723  30.178  0.00  0.00            
ATOM   4147  CD  PRO X 269      57.067  81.867  29.274  0.00  0.00            
ATOM   4148  HD2 PRO X 269      56.248  81.844  28.555  0.00  0.00            
ATOM   4149  HD3 PRO X 269      58.025  81.884  28.751  0.00  0.00            
ATOM   4150  CG  PRO X 269      56.945  83.103  30.163  0.00  0.00            
ATOM   4151  HG2 PRO X 269      55.894  83.315  30.358  0.00  0.00            
ATOM   4152  HG3 PRO X 269      57.441  83.970  29.724  0.00  0.00            
ATOM   4153  CB  PRO X 269      57.624  82.649  31.452  0.00  0.00            
ATOM   4154  HB2 PRO X 269      57.283  83.223  32.315  0.00  0.00            
ATOM   4155  HB3 PRO X 269      58.702  82.748  31.336  0.00  0.00            
ATOM   4156  CA  PRO X 269      57.246  81.166  31.555  0.00  0.00            
ATOM   4157  HA  PRO X 269      58.084  80.617  31.989  0.00  0.00            
ATOM   4158  C   PRO X 269      56.003  80.956  32.431  0.00  0.00            
ATOM   4159  O   PRO X 269      54.902  81.371  32.064  0.00  0.00            
ATOM   4160  N   THR X 270      56.206  80.362  33.608  0.00  0.00            
ATOM   4161  H   THR X 270      57.151  80.076  33.839  0.00  0.00            
ATOM   4162  CA  THR X 270      55.210  80.153  34.676  0.00  0.00            
ATOM   4163  HA  THR X 270      54.280  80.659  34.415  0.00  0.00            
ATOM   4164  CB  THR X 270      54.892  78.654  34.864  0.00  0.00            
ATOM   4165  HB  THR X 270      54.210  78.542  35.706  0.00  0.00            
ATOM   4166  CG2 THR X 270      54.218  78.046  33.637  0.00  0.00            
ATOM   4167 HG21 THR X 270      53.351  78.645  33.362  0.00  0.00            
ATOM   4168 HG22 THR X 270      54.913  78.022  32.798  0.00  0.00            
ATOM   4169 HG23 THR X 270      53.889  77.034  33.871  0.00  0.00            
ATOM   4170  OG1 THR X 270      56.057  77.908  35.142  0.00  0.00            
ATOM   4171  HG1 THR X 270      55.788  77.034  35.475  0.00  0.00            
ATOM   4172  C   THR X 270      55.709  80.775  35.988  0.00  0.00            
ATOM   4173  O   THR X 270      56.806  81.335  36.044  0.00  0.00            
ATOM   4174  N   GLY X 271      54.907  80.732  37.055  0.00  0.00            
ATOM   4175  H   GLY X 271      53.982  80.327  36.948  0.00  0.00            
ATOM   4176  CA  GLY X 271      55.260  81.360  38.333  0.00  0.00            
ATOM   4177  HA2 GLY X 271      54.672  80.914  39.134  0.00  0.00            
ATOM   4178  HA3 GLY X 271      56.314  81.183  38.552  0.00  0.00            
ATOM   4179  C   GLY X 271      54.986  82.866  38.328  0.00  0.00            
ATOM   4180  O   GLY X 271      53.850  83.265  38.073  0.00  0.00            
ATOM   4181  N   THR X 272      55.995  83.688  38.637  0.00  0.00            
ATOM   4182  H   THR X 272      56.910  83.280  38.795  0.00  0.00            
ATOM   4183  CA  THR X 272      55.866  85.145  38.880  0.00  0.00            
ATOM   4184  HA  THR X 272      54.814  85.425  38.834  0.00  0.00            
ATOM   4185  CB  THR X 272      56.387  85.510  40.280  0.00  0.00            
ATOM   4186  HB  THR X 272      56.388  86.595  40.395  0.00  0.00            
ATOM   4187  CG2 THR X 272      55.513  84.923  41.381  0.00  0.00            
ATOM   4188 HG21 THR X 272      55.937  85.191  42.348  0.00  0.00            
ATOM   4189 HG22 THR X 272      54.508  85.335  41.302  0.00  0.00            
ATOM   4190 HG23 THR X 272      55.467  83.838  41.299  0.00  0.00            
ATOM   4191  OG1 THR X 272      57.702  85.033  40.473  0.00  0.00            
ATOM   4192  HG1 THR X 272      58.314  85.556  39.941  0.00  0.00            
ATOM   4193  C   THR X 272      56.611  86.013  37.863  0.00  0.00            
ATOM   4194  O   THR X 272      57.570  85.563  37.233  0.00  0.00            
ATOM   4195  N   VAL X 273      56.214  87.287  37.740  0.00  0.00            
ATOM   4196  H   VAL X 273      55.384  87.578  38.252  0.00  0.00            
ATOM   4197  CA  VAL X 273      56.962  88.309  36.975  0.00  0.00            
ATOM   4198  HA  VAL X 273      57.552  87.791  36.219  0.00  0.00            
ATOM   4199  CB  VAL X 273      55.996  89.234  36.202  0.00  0.00            
ATOM   4200  HB  VAL X 273      55.235  88.610  35.737  0.00  0.00            
ATOM   4201  CG1 VAL X 273      55.275  90.256  37.090  0.00  0.00            
ATOM   4202 HG11 VAL X 273      55.984  90.961  37.523  0.00  0.00            
ATOM   4203 HG12 VAL X 273      54.553  90.811  36.489  0.00  0.00            
ATOM   4204 HG13 VAL X 273      54.736  89.746  37.884  0.00  0.00            
ATOM   4205  CG2 VAL X 273      56.720  89.968  35.069  0.00  0.00            
ATOM   4206 HG21 VAL X 273      56.014  90.605  34.535  0.00  0.00            
ATOM   4207 HG22 VAL X 273      57.525  90.588  35.461  0.00  0.00            
ATOM   4208 HG23 VAL X 273      57.134  89.247  34.365  0.00  0.00            
ATOM   4209  C   VAL X 273      57.976  89.086  37.834  0.00  0.00            
ATOM   4210  O   VAL X 273      59.022  89.474  37.319  0.00  0.00            
ATOM   4211  N   ALA X 274      57.701  89.274  39.133  0.00  0.00            
ATOM   4212  H   ALA X 274      56.813  88.947  39.482  0.00  0.00            
ATOM   4213  CA  ALA X 274      58.609  89.859  40.131  0.00  0.00            
ATOM   4214  HA  ALA X 274      59.604  89.431  39.999  0.00  0.00            
ATOM   4215  CB  ALA X 274      58.701  91.375  39.906  0.00  0.00            
ATOM   4216  HB1 ALA X 274      57.738  91.847  40.107  0.00  0.00            
ATOM   4217  HB2 ALA X 274      59.456  91.791  40.573  0.00  0.00            
ATOM   4218  HB3 ALA X 274      59.002  91.592  38.881  0.00  0.00            
ATOM   4219  C   ALA X 274      58.137  89.551  41.573  0.00  0.00            
ATOM   4220  O   ALA X 274      56.949  89.300  41.795  0.00  0.00            
ATOM   4221  N   ILE X 275      59.038  89.583  42.562  0.00  0.00            
ATOM   4222  H   ILE X 275      60.005  89.797  42.329  0.00  0.00            
ATOM   4223  CA  ILE X 275      58.714  89.326  43.982  0.00  0.00            
ATOM   4224  HA  ILE X 275      57.751  89.793  44.188  0.00  0.00            
ATOM   4225  CB  ILE X 275      58.540  87.804  44.262  0.00  0.00            
ATOM   4226  HB  ILE X 275      57.634  87.486  43.744  0.00  0.00            
ATOM   4227  CG2 ILE X 275      59.697  86.952  43.711  0.00  0.00            
ATOM   4228 HG21 ILE X 275      59.832  87.125  42.644  0.00  0.00            
ATOM   4229 HG22 ILE X 275      60.614  87.205  44.236  0.00  0.00            
ATOM   4230 HG23 ILE X 275      59.486  85.892  43.840  0.00  0.00            
ATOM   4231  CG1 ILE X 275      58.342  87.521  45.773  0.00  0.00            
ATOM   4232 HG12 ILE X 275      59.280  87.684  46.306  0.00  0.00            
ATOM   4233 HG13 ILE X 275      57.607  88.222  46.169  0.00  0.00            
ATOM   4234  CD1 ILE X 275      57.850  86.105  46.103  0.00  0.00            
ATOM   4235 HD11 ILE X 275      57.597  86.049  47.162  0.00  0.00            
ATOM   4236 HD12 ILE X 275      56.968  85.866  45.513  0.00  0.00            
ATOM   4237 HD13 ILE X 275      58.629  85.375  45.897  0.00  0.00            
ATOM   4238  C   ILE X 275      59.727  89.988  44.934  0.00  0.00            
ATOM   4239  O   ILE X 275      60.932  89.954  44.696  0.00  0.00            
ATOM   4240  N   ILE X 276      59.236  90.562  46.036  0.00  0.00            
ATOM   4241  H   ILE X 276      58.232  90.531  46.175  0.00  0.00            
ATOM   4242  CA  ILE X 276      60.041  91.024  47.182  0.00  0.00            
ATOM   4243  HA  ILE X 276      61.094  91.022  46.896  0.00  0.00            
ATOM   4244  CB  ILE X 276      59.680  92.484  47.557  0.00  0.00            
ATOM   4245  HB  ILE X 276      59.995  93.120  46.729  0.00  0.00            
ATOM   4246  CG2 ILE X 276      58.165  92.691  47.761  0.00  0.00            
ATOM   4247 HG21 ILE X 276      57.623  92.440  46.851  0.00  0.00            
ATOM   4248 HG22 ILE X 276      57.804  92.069  48.581  0.00  0.00            
ATOM   4249 HG23 ILE X 276      57.952  93.733  47.992  0.00  0.00            
ATOM   4250  CG1 ILE X 276      60.451  92.914  48.824  0.00  0.00            
ATOM   4251 HG12 ILE X 276      60.004  92.433  49.693  0.00  0.00            
ATOM   4252 HG13 ILE X 276      61.485  92.577  48.742  0.00  0.00            
ATOM   4253  CD1 ILE X 276      60.491  94.421  49.084  0.00  0.00            
ATOM   4254 HD11 ILE X 276      61.004  94.589  50.029  0.00  0.00            
ATOM   4255 HD12 ILE X 276      61.042  94.922  48.290  0.00  0.00            
ATOM   4256 HD13 ILE X 276      59.487  94.836  49.160  0.00  0.00            
ATOM   4257  C   ILE X 276      59.901  90.047  48.363  0.00  0.00            
ATOM   4258  O   ILE X 276      58.790  89.601  48.652  0.00  0.00            
ATOM   4259  N   ALA X 277      61.008  89.722  49.046  0.00  0.00            
ATOM   4260  H   ALA X 277      61.896  90.127  48.763  0.00  0.00            
ATOM   4261  CA  ALA X 277      61.012  88.814  50.201  0.00  0.00            
ATOM   4262  HA  ALA X 277      60.100  88.992  50.776  0.00  0.00            
ATOM   4263  CB  ALA X 277      60.971  87.365  49.688  0.00  0.00            
ATOM   4264  HB1 ALA X 277      61.851  87.162  49.078  0.00  0.00            
ATOM   4265  HB2 ALA X 277      60.942  86.674  50.529  0.00  0.00            
ATOM   4266  HB3 ALA X 277      60.075  87.209  49.084  0.00  0.00            
ATOM   4267  C   ALA X 277      62.206  89.025  51.164  0.00  0.00            
ATOM   4268  O   ALA X 277      63.255  89.557  50.790  0.00  0.00            
ATOM   4269  N   SER X 278      62.044  88.564  52.410  0.00  0.00            
ATOM   4270  H   SER X 278      61.149  88.164  52.647  0.00  0.00            
ATOM   4271  CA  SER X 278      63.083  88.559  53.452  0.00  0.00            
ATOM   4272  HA  SER X 278      63.563  89.537  53.485  0.00  0.00            
ATOM   4273  CB  SER X 278      62.443  88.301  54.816  0.00  0.00            
ATOM   4274  HB2 SER X 278      61.674  89.045  55.013  0.00  0.00            
ATOM   4275  HB3 SER X 278      61.979  87.313  54.814  0.00  0.00            
ATOM   4276  OG  SER X 278      63.416  88.346  55.840  0.00  0.00            
ATOM   4277  HG  SER X 278      62.992  87.951  56.630  0.00  0.00            
ATOM   4278  C   SER X 278      64.150  87.486  53.214  0.00  0.00            
ATOM   4279  O   SER X 278      63.822  86.344  52.879  0.00  0.00            
ATOM   4280  N   THR X 279      65.423  87.810  53.455  0.00  0.00            
ATOM   4281  H   THR X 279      65.628  88.739  53.815  0.00  0.00            
ATOM   4282  CA  THR X 279      66.532  86.834  53.418  0.00  0.00            
ATOM   4283  HA  THR X 279      66.293  86.070  52.682  0.00  0.00            
ATOM   4284  CB  THR X 279      67.852  87.488  52.968  0.00  0.00            
ATOM   4285  HB  THR X 279      68.586  86.699  52.799  0.00  0.00            
ATOM   4286  CG2 THR X 279      67.716  88.303  51.680  0.00  0.00            
ATOM   4287 HG21 THR X 279      68.702  88.604  51.329  0.00  0.00            
ATOM   4288 HG22 THR X 279      67.242  87.699  50.909  0.00  0.00            
ATOM   4289 HG23 THR X 279      67.114  89.195  51.855  0.00  0.00            
ATOM   4290  OG1 THR X 279      68.350  88.354  53.957  0.00  0.00            
ATOM   4291  HG1 THR X 279      69.182  88.724  53.599  0.00  0.00            
ATOM   4292  C   THR X 279      66.731  86.105  54.757  0.00  0.00            
ATOM   4293  O   THR X 279      67.569  85.207  54.857  0.00  0.00            
ATOM   4294  N   ILE X 280      65.970  86.462  55.796  0.00  0.00            
ATOM   4295  H   ILE X 280      65.250  87.158  55.631  0.00  0.00            
ATOM   4296  CA  ILE X 280      66.177  86.057  57.197  0.00  0.00            
ATOM   4297  HA  ILE X 280      66.721  85.114  57.216  0.00  0.00            
ATOM   4298  CB  ILE X 280      67.072  87.127  57.867  0.00  0.00            
ATOM   4299  HB  ILE X 280      67.867  87.375  57.161  0.00  0.00            
ATOM   4300  CG2 ILE X 280      66.282  88.411  58.158  0.00  0.00            
ATOM   4301 HG21 ILE X 280      65.460  88.223  58.843  0.00  0.00            
ATOM   4302 HG22 ILE X 280      66.932  89.158  58.609  0.00  0.00            
ATOM   4303 HG23 ILE X 280      65.869  88.800  57.227  0.00  0.00            
ATOM   4304  CG1 ILE X 280      67.752  86.608  59.148  0.00  0.00            
ATOM   4305 HG12 ILE X 280      67.073  86.704  59.989  0.00  0.00            
ATOM   4306 HG13 ILE X 280      67.988  85.554  59.027  0.00  0.00            
ATOM   4307  CD1 ILE X 280      69.057  87.340  59.475  0.00  0.00            
ATOM   4308 HD11 ILE X 280      69.492  86.915  60.380  0.00  0.00            
ATOM   4309 HD12 ILE X 280      69.766  87.225  58.654  0.00  0.00            
ATOM   4310 HD13 ILE X 280      68.861  88.398  59.640  0.00  0.00            
ATOM   4311  C   ILE X 280      64.823  85.828  57.905  0.00  0.00            
ATOM   4312  O   ILE X 280      63.775  85.878  57.270  0.00  0.00            
ATOM   4313  N   ASP X 281      64.810  85.550  59.208  0.00  0.00            
ATOM   4314  H   ASP X 281      65.693  85.440  59.690  0.00  0.00            
ATOM   4315  CA  ASP X 281      63.612  85.654  60.053  0.00  0.00            
ATOM   4316  HA  ASP X 281      62.728  85.428  59.452  0.00  0.00            
ATOM   4317  CB  ASP X 281      63.681  84.619  61.185  0.00  0.00            
ATOM   4318  HB2 ASP X 281      62.775  84.713  61.779  0.00  0.00            
ATOM   4319  HB3 ASP X 281      63.689  83.619  60.746  0.00  0.00            
ATOM   4320  CG  ASP X 281      64.908  84.765  62.093  0.00  0.00            
ATOM   4321  OD1 ASP X 281      64.731  84.998  63.311  0.00  0.00            
ATOM   4322  OD2 ASP X 281      66.062  84.651  61.611  0.00  0.00            
ATOM   4323  C   ASP X 281      63.439  87.082  60.623  0.00  0.00            
ATOM   4324  O   ASP X 281      64.403  87.684  61.117  0.00  0.00            
ATOM   4325  N   GLN X 282      62.213  87.617  60.610  0.00  0.00            
ATOM   4326  H   GLN X 282      61.464  87.078  60.197  0.00  0.00            
ATOM   4327  CA  GLN X 282      61.904  89.020  60.940  0.00  0.00            
ATOM   4328  HA  GLN X 282      62.721  89.406  61.543  0.00  0.00            
ATOM   4329  CB  GLN X 282      61.821  89.874  59.657  0.00  0.00            
ATOM   4330  HB2 GLN X 282      61.804  90.917  59.974  0.00  0.00            
ATOM   4331  HB3 GLN X 282      62.728  89.738  59.068  0.00  0.00            
ATOM   4332  CG  GLN X 282      60.580  89.652  58.759  0.00  0.00            
ATOM   4333  HG2 GLN X 282      59.671  89.620  59.359  0.00  0.00            
ATOM   4334  HG3 GLN X 282      60.495  90.516  58.102  0.00  0.00            
ATOM   4335  CD  GLN X 282      60.645  88.410  57.869  0.00  0.00            
ATOM   4336  OE1 GLN X 282      61.643  87.716  57.790  0.00  0.00            
ATOM   4337  NE2 GLN X 282      59.611  88.079  57.132  0.00  0.00            
ATOM   4338 HE21 GLN X 282      59.698  87.264  56.536  0.00  0.00            
ATOM   4339 HE22 GLN X 282      58.713  88.534  57.205  0.00  0.00            
ATOM   4340  C   GLN X 282      60.632  89.196  61.779  0.00  0.00            
ATOM   4341  O   GLN X 282      59.763  88.333  61.749  0.00  0.00            
ATOM   4342  N   TYR X 283      60.524  90.325  62.487  0.00  0.00            
ATOM   4343  H   TYR X 283      61.310  90.969  62.461  0.00  0.00            
ATOM   4344  CA  TYR X 283      59.404  90.678  63.374  0.00  0.00            
ATOM   4345  HA  TYR X 283      59.337  89.927  64.160  0.00  0.00            
ATOM   4346  CB  TYR X 283      59.700  92.042  64.025  0.00  0.00            
ATOM   4347  HB2 TYR X 283      59.896  92.763  63.229  0.00  0.00            
ATOM   4348  HB3 TYR X 283      58.807  92.384  64.548  0.00  0.00            
ATOM   4349  CG  TYR X 283      60.849  92.106  65.022  0.00  0.00            
ATOM   4350  CD1 TYR X 283      61.263  93.368  65.494  0.00  0.00            
ATOM   4351  HD1 TYR X 283      60.776  94.264  65.135  0.00  0.00            
ATOM   4352  CE1 TYR X 283      62.309  93.468  66.432  0.00  0.00            
ATOM   4353  HE1 TYR X 283      62.643  94.430  66.784  0.00  0.00            
ATOM   4354  CZ  TYR X 283      62.924  92.301  66.925  0.00  0.00            
ATOM   4355  OH  TYR X 283      63.925  92.387  67.836  0.00  0.00            
ATOM   4356  HH  TYR X 283      63.842  91.656  68.475  0.00  0.00            
ATOM   4357  CE2 TYR X 283      62.512  91.038  66.461  0.00  0.00            
ATOM   4358  HE2 TYR X 283      62.997  90.146  66.826  0.00  0.00            
ATOM   4359  CD2 TYR X 283      61.483  90.942  65.510  0.00  0.00            
ATOM   4360  HD2 TYR X 283      61.193  89.962  65.166  0.00  0.00            
ATOM   4361  C   TYR X 283      58.017  90.695  62.704  0.00  0.00            
ATOM   4362  O   TYR X 283      57.877  90.870  61.494  0.00  0.00            
ATOM   4363  N   TRP X 284      56.981  90.543  63.536  0.00  0.00            
ATOM   4364  H   TRP X 284      57.194  90.466  64.525  0.00  0.00            
ATOM   4365  CA  TRP X 284      55.597  90.279  63.125  0.00  0.00            
ATOM   4366  HA  TRP X 284      55.607  89.440  62.429  0.00  0.00            
ATOM   4367  CB  TRP X 284      54.815  89.832  64.369  0.00  0.00            
ATOM   4368  HB2 TRP X 284      55.309  88.961  64.793  0.00  0.00            
ATOM   4369  HB3 TRP X 284      54.868  90.624  65.118  0.00  0.00            
ATOM   4370  CG  TRP X 284      53.372  89.479  64.183  0.00  0.00            
ATOM   4371  CD1 TRP X 284      52.910  88.308  63.691  0.00  0.00            
ATOM   4372  HD1 TRP X 284      53.546  87.493  63.365  0.00  0.00            
ATOM   4373  NE1 TRP X 284      51.526  88.310  63.709  0.00  0.00            
ATOM   4374  HE1 TRP X 284      50.951  87.527  63.418  0.00  0.00            
ATOM   4375  CE2 TRP X 284      51.030  89.483  64.232  0.00  0.00            
ATOM   4376  CZ2 TRP X 284      49.731  89.937  64.508  0.00  0.00            
ATOM   4377  HZ2 TRP X 284      48.879  89.315  64.278  0.00  0.00            
ATOM   4378  CH2 TRP X 284      49.553  91.205  65.085  0.00  0.00            
ATOM   4379  HH2 TRP X 284      48.557  91.568  65.304  0.00  0.00            
ATOM   4380  CZ3 TRP X 284      50.677  91.997  65.380  0.00  0.00            
ATOM   4381  HZ3 TRP X 284      50.542  92.973  65.823  0.00  0.00            
ATOM   4382  CE3 TRP X 284      51.977  91.525  65.116  0.00  0.00            
ATOM   4383  HE3 TRP X 284      52.833  92.130  65.377  0.00  0.00            
ATOM   4384  CD2 TRP X 284      52.189  90.260  64.528  0.00  0.00            
ATOM   4385  C   TRP X 284      54.902  91.442  62.397  0.00  0.00            
ATOM   4386  O   TRP X 284      54.368  91.231  61.306  0.00  0.00            
ATOM   4387  N   ALA X 285      54.890  92.653  62.974  0.00  0.00            
ATOM   4388  H   ALA X 285      55.342  92.769  63.873  0.00  0.00            
ATOM   4389  CA  ALA X 285      54.143  93.797  62.426  0.00  0.00            
ATOM   4390  HA  ALA X 285      53.239  93.404  61.956  0.00  0.00            
ATOM   4391  CB  ALA X 285      53.672  94.692  63.581  0.00  0.00            
ATOM   4392  HB1 ALA X 285      54.521  95.055  64.157  0.00  0.00            
ATOM   4393  HB2 ALA X 285      53.123  95.546  63.182  0.00  0.00            
ATOM   4394  HB3 ALA X 285      53.008  94.134  64.239  0.00  0.00            
ATOM   4395  C   ALA X 285      54.862  94.625  61.328  0.00  0.00            
ATOM   4396  O   ALA X 285      54.187  95.018  60.371  0.00  0.00            
ATOM   4397  N   PRO X 286      56.184  94.916  61.383  0.00  0.00            
ATOM   4398  CD  PRO X 286      57.109  94.652  62.479  0.00  0.00            
ATOM   4399  HD2 PRO X 286      57.526  93.650  62.368  0.00  0.00            
ATOM   4400  HD3 PRO X 286      56.629  94.754  63.452  0.00  0.00            
ATOM   4401  CG  PRO X 286      58.220  95.693  62.347  0.00  0.00            
ATOM   4402  HG2 PRO X 286      59.164  95.331  62.752  0.00  0.00            
ATOM   4403  HG3 PRO X 286      57.917  96.618  62.842  0.00  0.00            
ATOM   4404  CB  PRO X 286      58.297  95.923  60.839  0.00  0.00            
ATOM   4405  HB2 PRO X 286      58.906  95.145  60.379  0.00  0.00            
ATOM   4406  HB3 PRO X 286      58.704  96.908  60.605  0.00  0.00            
ATOM   4407  CA  PRO X 286      56.831  95.802  60.404  0.00  0.00            
ATOM   4408  HA  PRO X 286      56.376  96.786  60.518  0.00  0.00            
ATOM   4409  C   PRO X 286      56.674  95.404  58.918  0.00  0.00            
ATOM   4410  O   PRO X 286      56.435  96.305  58.108  0.00  0.00            
ATOM   4411  N   PRO X 287      56.710  94.111  58.523  0.00  0.00            
ATOM   4412  CD  PRO X 287      57.150  92.952  59.288  0.00  0.00            
ATOM   4413  HD2 PRO X 287      56.310  92.545  59.852  0.00  0.00            
ATOM   4414  HD3 PRO X 287      57.975  93.187  59.959  0.00  0.00            
ATOM   4415  CG  PRO X 287      57.607  91.933  58.250  0.00  0.00            
ATOM   4416  HG2 PRO X 287      57.541  90.912  58.626  0.00  0.00            
ATOM   4417  HG3 PRO X 287      58.623  92.168  57.928  0.00  0.00            
ATOM   4418  CB  PRO X 287      56.628  92.185  57.107  0.00  0.00            
ATOM   4419  HB2 PRO X 287      55.689  91.675  57.327  0.00  0.00            
ATOM   4420  HB3 PRO X 287      57.029  91.854  56.149  0.00  0.00            
ATOM   4421  CA  PRO X 287      56.423  93.704  57.143  0.00  0.00            
ATOM   4422  HA  PRO X 287      57.144  94.176  56.476  0.00  0.00            
ATOM   4423  C   PRO X 287      55.011  94.081  56.677  0.00  0.00            
ATOM   4424  O   PRO X 287      54.817  94.432  55.513  0.00  0.00            
ATOM   4425  N   MET X 288      54.027  94.078  57.583  0.00  0.00            
ATOM   4426  H   MET X 288      54.244  93.840  58.543  0.00  0.00            
ATOM   4427  CA  MET X 288      52.638  94.415  57.258  0.00  0.00            
ATOM   4428  HA  MET X 288      52.368  93.873  56.351  0.00  0.00            
ATOM   4429  CB  MET X 288      51.673  93.968  58.372  0.00  0.00            
ATOM   4430  HB2 MET X 288      51.730  94.671  59.203  0.00  0.00            
ATOM   4431  HB3 MET X 288      50.657  94.007  57.979  0.00  0.00            
ATOM   4432  CG  MET X 288      51.932  92.557  58.928  0.00  0.00            
ATOM   4433  HG2 MET X 288      52.768  92.619  59.625  0.00  0.00            
ATOM   4434  HG3 MET X 288      51.057  92.253  59.505  0.00  0.00            
ATOM   4435  SD  MET X 288      52.320  91.239  57.736  0.00  0.00            
ATOM   4436  CE  MET X 288      50.846  91.258  56.685  0.00  0.00            
ATOM   4437  HE1 MET X 288      49.958  91.077  57.290  0.00  0.00            
ATOM   4438  HE2 MET X 288      50.769  92.224  56.193  0.00  0.00            
ATOM   4439  HE3 MET X 288      50.934  90.489  55.919  0.00  0.00            
ATOM   4440  C   MET X 288      52.481  95.909  56.950  0.00  0.00            
ATOM   4441  O   MET X 288      51.772  96.263  56.011  0.00  0.00            
ATOM   4442  N   ARG X 289      53.221  96.787  57.648  0.00  0.00            
ATOM   4443  H   ARG X 289      53.769  96.417  58.417  0.00  0.00            
ATOM   4444  CA  ARG X 289      53.348  98.217  57.299  0.00  0.00            
ATOM   4445  HA  ARG X 289      52.351  98.659  57.271  0.00  0.00            
ATOM   4446  CB  ARG X 289      54.181  98.925  58.380  0.00  0.00            
ATOM   4447  HB2 ARG X 289      53.664  98.796  59.330  0.00  0.00            
ATOM   4448  HB3 ARG X 289      55.145  98.426  58.459  0.00  0.00            
ATOM   4449  CG  ARG X 289      54.465 100.426  58.174  0.00  0.00            
ATOM   4450  HG2 ARG X 289      55.237 100.705  58.887  0.00  0.00            
ATOM   4451  HG3 ARG X 289      54.873 100.611  57.179  0.00  0.00            
ATOM   4452  CD  ARG X 289      53.258 101.337  58.435  0.00  0.00            
ATOM   4453  HD2 ARG X 289      52.697 100.938  59.276  0.00  0.00            
ATOM   4454  HD3 ARG X 289      53.610 102.329  58.721  0.00  0.00            
ATOM   4455  NE  ARG X 289      52.368 101.451  57.271  0.00  0.00            
ATOM   4456  HE  ARG X 289      51.558 100.842  57.258  0.00  0.00            
ATOM   4457  CZ  ARG X 289      52.511 102.264  56.242  0.00  0.00            
ATOM   4458  NH1 ARG X 289      53.479 103.131  56.134  0.00  0.00            
ATOM   4459 HH11 ARG X 289      54.159 103.252  56.875  0.00  0.00            
ATOM   4460 HH12 ARG X 289      53.494 103.722  55.315  0.00  0.00            
ATOM   4461  NH2 ARG X 289      51.660 102.245  55.266  0.00  0.00            
ATOM   4462 HH21 ARG X 289      50.830 101.660  55.313  0.00  0.00            
ATOM   4463 HH22 ARG X 289      51.873 102.793  54.439  0.00  0.00            
ATOM   4464  C   ARG X 289      53.951  98.406  55.905  0.00  0.00            
ATOM   4465  O   ARG X 289      53.453  99.224  55.137  0.00  0.00            
ATOM   4466  N   GLY X 290      54.972  97.620  55.555  0.00  0.00            
ATOM   4467  H   GLY X 290      55.334  96.974  56.245  0.00  0.00            
ATOM   4468  CA  GLY X 290      55.546  97.608  54.205  0.00  0.00            
ATOM   4469  HA2 GLY X 290      55.908  98.606  53.956  0.00  0.00            
ATOM   4470  HA3 GLY X 290      56.387  96.915  54.182  0.00  0.00            
ATOM   4471  C   GLY X 290      54.537  97.174  53.135  0.00  0.00            
ATOM   4472  O   GLY X 290      54.400  97.838  52.111  0.00  0.00            
ATOM   4473  N   GLN X 291      53.780  96.101  53.380  0.00  0.00            
ATOM   4474  H   GLN X 291      53.971  95.562  54.220  0.00  0.00            
ATOM   4475  CA  GLN X 291      52.739  95.617  52.464  0.00  0.00            
ATOM   4476  HA  GLN X 291      53.177  95.507  51.474  0.00  0.00            
ATOM   4477  CB  GLN X 291      52.284  94.228  52.936  0.00  0.00            
ATOM   4478  HB2 GLN X 291      53.164  93.608  53.118  0.00  0.00            
ATOM   4479  HB3 GLN X 291      51.741  94.332  53.877  0.00  0.00            
ATOM   4480  CG  GLN X 291      51.396  93.508  51.911  0.00  0.00            
ATOM   4481  HG2 GLN X 291      50.528  94.120  51.673  0.00  0.00            
ATOM   4482  HG3 GLN X 291      51.961  93.332  50.996  0.00  0.00            
ATOM   4483  CD  GLN X 291      50.897  92.186  52.474  0.00  0.00            
ATOM   4484  OE1 GLN X 291      50.061  92.158  53.365  0.00  0.00            
ATOM   4485  NE2 GLN X 291      51.398  91.060  52.025  0.00  0.00            
ATOM   4486 HE21 GLN X 291      51.173  90.228  52.559  0.00  0.00            
ATOM   4487 HE22 GLN X 291      52.130  91.038  51.321  0.00  0.00            
ATOM   4488  C   GLN X 291      51.565  96.604  52.320  0.00  0.00            
ATOM   4489  O   GLN X 291      51.097  96.848  51.207  0.00  0.00            
ATOM   4490  N   ASP X 292      51.121  97.218  53.420  0.00  0.00            
ATOM   4491  H   ASP X 292      51.544  96.967  54.309  0.00  0.00            
ATOM   4492  CA  ASP X 292      50.107  98.281  53.432  0.00  0.00            
ATOM   4493  HA  ASP X 292      49.172  97.899  53.021  0.00  0.00            
ATOM   4494  CB  ASP X 292      49.874  98.710  54.888  0.00  0.00            
ATOM   4495  HB2 ASP X 292      49.517  97.854  55.461  0.00  0.00            
ATOM   4496  HB3 ASP X 292      50.821  99.031  55.323  0.00  0.00            
ATOM   4497  CG  ASP X 292      48.854  99.838  55.029  0.00  0.00            
ATOM   4498  OD1 ASP X 292      47.658  99.605  54.744  0.00  0.00            
ATOM   4499  OD2 ASP X 292      49.228 100.938  55.502  0.00  0.00            
ATOM   4500  C   ASP X 292      50.540  99.489  52.587  0.00  0.00            
ATOM   4501  O   ASP X 292      49.740 100.018  51.814  0.00  0.00            
ATOM   4502  N   GLU X 293      51.813  99.883  52.696  0.00  0.00            
ATOM   4503  H   GLU X 293      52.398  99.423  53.387  0.00  0.00            
ATOM   4504  CA  GLU X 293      52.422 100.945  51.895  0.00  0.00            
ATOM   4505  HA  GLU X 293      51.810 101.843  51.991  0.00  0.00            
ATOM   4506  CB  GLU X 293      53.836 101.236  52.432  0.00  0.00            
ATOM   4507  HB2 GLU X 293      53.826 101.272  53.521  0.00  0.00            
ATOM   4508  HB3 GLU X 293      54.501 100.425  52.139  0.00  0.00            
ATOM   4509  CG  GLU X 293      54.416 102.551  51.900  0.00  0.00            
ATOM   4510  HG2 GLU X 293      55.504 102.478  51.903  0.00  0.00            
ATOM   4511  HG3 GLU X 293      54.104 102.714  50.869  0.00  0.00            
ATOM   4512  CD  GLU X 293      53.989 103.743  52.758  0.00  0.00            
ATOM   4513  OE1 GLU X 293      54.757 104.722  52.888  0.00  0.00            
ATOM   4514  OE2 GLU X 293      52.867 103.761  53.311  0.00  0.00            
ATOM   4515  C   GLU X 293      52.488 100.586  50.403  0.00  0.00            
ATOM   4516  O   GLU X 293      52.086 101.387  49.562  0.00  0.00            
ATOM   4517  N   MET X 294      52.956  99.379  50.063  0.00  0.00            
ATOM   4518  H   MET X 294      53.286  98.767  50.805  0.00  0.00            
ATOM   4519  CA  MET X 294      53.086  98.932  48.670  0.00  0.00            
ATOM   4520  HA  MET X 294      53.700  99.657  48.136  0.00  0.00            
ATOM   4521  CB  MET X 294      53.795  97.567  48.609  0.00  0.00            
ATOM   4522  HB2 MET X 294      53.343  96.874  49.320  0.00  0.00            
ATOM   4523  HB3 MET X 294      53.685  97.156  47.606  0.00  0.00            
ATOM   4524  CG  MET X 294      55.294  97.717  48.900  0.00  0.00            
ATOM   4525  HG2 MET X 294      55.698  98.447  48.199  0.00  0.00            
ATOM   4526  HG3 MET X 294      55.427  98.121  49.900  0.00  0.00            
ATOM   4527  SD  MET X 294      56.290  96.207  48.743  0.00  0.00            
ATOM   4528  CE  MET X 294      56.004  95.399  50.336  0.00  0.00            
ATOM   4529  HE1 MET X 294      56.295  96.071  51.144  0.00  0.00            
ATOM   4530  HE2 MET X 294      54.953  95.139  50.428  0.00  0.00            
ATOM   4531  HE3 MET X 294      56.604  94.490  50.395  0.00  0.00            
ATOM   4532  C   MET X 294      51.733  98.897  47.945  0.00  0.00            
ATOM   4533  O   MET X 294      51.634  99.382  46.817  0.00  0.00            
ATOM   4534  N   ASN X 295      50.671  98.415  48.601  0.00  0.00            
ATOM   4535  H   ASN X 295      50.809  98.059  49.540  0.00  0.00            
ATOM   4536  CA  ASN X 295      49.312  98.463  48.048  0.00  0.00            
ATOM   4537  HA  ASN X 295      49.341  98.080  47.026  0.00  0.00            
ATOM   4538  CB  ASN X 295      48.379  97.546  48.862  0.00  0.00            
ATOM   4539  HB2 ASN X 295      48.476  97.764  49.926  0.00  0.00            
ATOM   4540  HB3 ASN X 295      47.349  97.746  48.569  0.00  0.00            
ATOM   4541  CG  ASN X 295      48.631  96.064  48.618  0.00  0.00            
ATOM   4542  OD1 ASN X 295      47.987  95.419  47.806  0.00  0.00            
ATOM   4543  ND2 ASN X 295      49.558  95.466  49.320  0.00  0.00            
ATOM   4544 HD21 ASN X 295      49.681  94.466  49.196  0.00  0.00            
ATOM   4545 HD22 ASN X 295      50.098  95.982  50.003  0.00  0.00            
ATOM   4546  C   ASN X 295      48.772  99.909  47.952  0.00  0.00            
ATOM   4547  O   ASN X 295      48.119 100.249  46.965  0.00  0.00            
ATOM   4548  N   GLU X 296      49.070 100.783  48.922  0.00  0.00            
ATOM   4549  H   GLU X 296      49.600 100.459  49.726  0.00  0.00            
ATOM   4550  CA  GLU X 296      48.646 102.194  48.903  0.00  0.00            
ATOM   4551  HA  GLU X 296      47.575 102.217  48.702  0.00  0.00            
ATOM   4552  CB  GLU X 296      48.882 102.815  50.295  0.00  0.00            
ATOM   4553  HB2 GLU X 296      48.505 102.123  51.042  0.00  0.00            
ATOM   4554  HB3 GLU X 296      49.950 102.957  50.464  0.00  0.00            
ATOM   4555  CG  GLU X 296      48.145 104.146  50.493  0.00  0.00            
ATOM   4556  HG2 GLU X 296      48.647 104.919  49.913  0.00  0.00            
ATOM   4557  HG3 GLU X 296      47.131 104.037  50.109  0.00  0.00            
ATOM   4558  CD  GLU X 296      48.061 104.588  51.963  0.00  0.00            
ATOM   4559  OE1 GLU X 296      49.002 104.346  52.755  0.00  0.00            
ATOM   4560  OE2 GLU X 296      47.057 105.243  52.340  0.00  0.00            
ATOM   4561  C   GLU X 296      49.332 103.014  47.791  0.00  0.00            
ATOM   4562  O   GLU X 296      48.697 103.872  47.167  0.00  0.00            
ATOM   4563  N   ILE X 297      50.611 102.737  47.499  0.00  0.00            
ATOM   4564  H   ILE X 297      51.092 102.060  48.090  0.00  0.00            
ATOM   4565  CA  ILE X 297      51.343 103.319  46.361  0.00  0.00            
ATOM   4566  HA  ILE X 297      51.180 104.396  46.357  0.00  0.00            
ATOM   4567  CB  ILE X 297      52.870 103.072  46.482  0.00  0.00            
ATOM   4568  HB  ILE X 297      53.034 101.996  46.572  0.00  0.00            
ATOM   4569  CG2 ILE X 297      53.611 103.579  45.228  0.00  0.00            
ATOM   4570 HG21 ILE X 297      53.236 103.097  44.328  0.00  0.00            
ATOM   4571 HG22 ILE X 297      53.484 104.657  45.127  0.00  0.00            
ATOM   4572 HG23 ILE X 297      54.674 103.356  45.297  0.00  0.00            
ATOM   4573  CG1 ILE X 297      53.476 103.774  47.721  0.00  0.00            
ATOM   4574 HG12 ILE X 297      53.523 104.850  47.548  0.00  0.00            
ATOM   4575 HG13 ILE X 297      52.834 103.611  48.583  0.00  0.00            
ATOM   4576  CD1 ILE X 297      54.877 103.264  48.095  0.00  0.00            
ATOM   4577 HD11 ILE X 297      55.596 103.496  47.311  0.00  0.00            
ATOM   4578 HD12 ILE X 297      55.205 103.751  49.013  0.00  0.00            
ATOM   4579 HD13 ILE X 297      54.850 102.186  48.257  0.00  0.00            
ATOM   4580  C   ILE X 297      50.789 102.780  45.034  0.00  0.00            
ATOM   4581  O   ILE X 297      50.529 103.573  44.125  0.00  0.00            
ATOM   4582  N   LEU X 298      50.578 101.460  44.928  0.00  0.00            
ATOM   4583  H   LEU X 298      50.833 100.871  45.716  0.00  0.00            
ATOM   4584  CA  LEU X 298      50.081 100.784  43.720  0.00  0.00            
ATOM   4585  HA  LEU X 298      50.770 100.995  42.901  0.00  0.00            
ATOM   4586  CB  LEU X 298      50.078  99.264  43.986  0.00  0.00            
ATOM   4587  HB2 LEU X 298      51.091  98.951  44.246  0.00  0.00            
ATOM   4588  HB3 LEU X 298      49.440  99.072  44.848  0.00  0.00            
ATOM   4589  CG  LEU X 298      49.581  98.388  42.820  0.00  0.00            
ATOM   4590  HG  LEU X 298      48.592  98.718  42.504  0.00  0.00            
ATOM   4591  CD1 LEU X 298      50.539  98.443  41.628  0.00  0.00            
ATOM   4592 HD11 LEU X 298      50.551  99.447  41.206  0.00  0.00            
ATOM   4593 HD12 LEU X 298      51.544  98.162  41.940  0.00  0.00            
ATOM   4594 HD13 LEU X 298      50.202  97.754  40.854  0.00  0.00            
ATOM   4595  CD2 LEU X 298      49.473  96.935  43.281  0.00  0.00            
ATOM   4596 HD21 LEU X 298      50.449  96.567  43.592  0.00  0.00            
ATOM   4597 HD22 LEU X 298      48.775  96.864  44.116  0.00  0.00            
ATOM   4598 HD23 LEU X 298      49.093  96.318  42.466  0.00  0.00            
ATOM   4599  C   LEU X 298      48.693 101.293  43.295  0.00  0.00            
ATOM   4600  O   LEU X 298      48.485 101.614  42.126  0.00  0.00            
ATOM   4601  N   CYS X 299      47.772 101.455  44.249  0.00  0.00            
ATOM   4602  H   CYS X 299      47.999 101.147  45.189  0.00  0.00            
ATOM   4603  CA  CYS X 299      46.434 102.019  44.016  0.00  0.00            
ATOM   4604  HA  CYS X 299      46.030 101.571  43.106  0.00  0.00            
ATOM   4605  CB  CYS X 299      45.512 101.625  45.182  0.00  0.00            
ATOM   4606  HB2 CYS X 299      45.888 102.046  46.116  0.00  0.00            
ATOM   4607  HB3 CYS X 299      44.511 102.020  44.997  0.00  0.00            
ATOM   4608  SG  CYS X 299      45.405  99.817  45.327  0.00  0.00            
ATOM   4609  HG  CYS X 299      46.597  99.647  45.921  0.00  0.00            
ATOM   4610  C   CYS X 299      46.430 103.549  43.785  0.00  0.00            
ATOM   4611  O   CYS X 299      45.360 104.154  43.713  0.00  0.00            
ATOM   4612  N   GLU X 300      47.604 104.193  43.710  0.00  0.00            
ATOM   4613  H   GLU X 300      48.442 103.626  43.763  0.00  0.00            
ATOM   4614  CA  GLU X 300      47.803 105.645  43.539  0.00  0.00            
ATOM   4615  HA  GLU X 300      48.878 105.802  43.611  0.00  0.00            
ATOM   4616  CB  GLU X 300      47.395 106.068  42.113  0.00  0.00            
ATOM   4617  HB2 GLU X 300      47.528 105.229  41.430  0.00  0.00            
ATOM   4618  HB3 GLU X 300      46.336 106.329  42.121  0.00  0.00            
ATOM   4619  CG  GLU X 300      48.214 107.247  41.565  0.00  0.00            
ATOM   4620  HG2 GLU X 300      48.320 108.016  42.331  0.00  0.00            
ATOM   4621  HG3 GLU X 300      49.214 106.897  41.304  0.00  0.00            
ATOM   4622  CD  GLU X 300      47.538 107.852  40.332  0.00  0.00            
ATOM   4623  OE1 GLU X 300      47.407 107.159  39.293  0.00  0.00            
ATOM   4624  OE2 GLU X 300      47.039 108.999  40.422  0.00  0.00            
ATOM   4625  C   GLU X 300      47.195 106.517  44.667  0.00  0.00            
ATOM   4626  O   GLU X 300      47.046 107.736  44.531  0.00  0.00            
ATOM   4627  N   LYS X 301      46.856 105.897  45.806  0.00  0.00            
ATOM   4628  H   LYS X 301      47.047 104.904  45.856  0.00  0.00            
ATOM   4629  CA  LYS X 301      46.292 106.543  47.002  0.00  0.00            
ATOM   4630  HA  LYS X 301      45.577 107.310  46.695  0.00  0.00            
ATOM   4631  CB  LYS X 301      45.534 105.470  47.808  0.00  0.00            
ATOM   4632  HB2 LYS X 301      44.747 105.057  47.173  0.00  0.00            
ATOM   4633  HB3 LYS X 301      46.219 104.661  48.062  0.00  0.00            
ATOM   4634  CG  LYS X 301      44.891 106.006  49.099  0.00  0.00            
ATOM   4635  HG2 LYS X 301      45.669 106.359  49.775  0.00  0.00            
ATOM   4636  HG3 LYS X 301      44.231 106.836  48.850  0.00  0.00            
ATOM   4637  CD  LYS X 301      44.082 104.911  49.808  0.00  0.00            
ATOM   4638  HD2 LYS X 301      43.323 104.536  49.119  0.00  0.00            
ATOM   4639  HD3 LYS X 301      44.737 104.082  50.076  0.00  0.00            
ATOM   4640  CE  LYS X 301      43.365 105.420  51.066  0.00  0.00            
ATOM   4641  HE2 LYS X 301      42.695 106.239  50.788  0.00  0.00            
ATOM   4642  HE3 LYS X 301      42.743 104.609  51.452  0.00  0.00            
ATOM   4643  NZ  LYS X 301      44.293 105.873  52.128  0.00  0.00            
ATOM   4644  HZ1 LYS X 301      45.021 105.188  52.315  0.00  0.00            
ATOM   4645  HZ2 LYS X 301      44.754 106.741  51.873  0.00  0.00            
ATOM   4646  HZ3 LYS X 301      43.767 106.073  52.979  0.00  0.00            
ATOM   4647  C   LYS X 301      47.358 107.254  47.844  0.00  0.00            
ATOM   4648  O   LYS X 301      47.053 108.249  48.496  0.00  0.00            
ATOM   4649  N   HIE X 302      48.600 106.764  47.842  0.00  0.00            
ATOM   4650  H   HIE X 302      48.749 105.896  47.340  0.00  0.00            
ATOM   4651  CA  HIE X 302      49.688 107.290  48.681  0.00  0.00            
ATOM   4652  HA  HIE X 302      49.381 107.167  49.719  0.00  0.00            
ATOM   4653  CB  HIE X 302      50.948 106.440  48.457  0.00  0.00            
ATOM   4654  HB2 HIE X 302      50.673 105.388  48.511  0.00  0.00            
ATOM   4655  HB3 HIE X 302      51.355 106.633  47.465  0.00  0.00            
ATOM   4656  CG  HIE X 302      52.023 106.679  49.480  0.00  0.00            
ATOM   4657  ND1 HIE X 302      52.716 107.874  49.668  0.00  0.00            
ATOM   4658  CE1 HIE X 302      53.481 107.688  50.754  0.00  0.00            
ATOM   4659  HE1 HIE X 302      54.118 108.436  51.203  0.00  0.00            
ATOM   4660  NE2 HIE X 302      53.348 106.434  51.206  0.00  0.00            
ATOM   4661  HE2 HIE X 302      53.847 106.033  52.003  0.00  0.00            
ATOM   4662  CD2 HIE X 302      52.418 105.786  50.429  0.00  0.00            
ATOM   4663  HD2 HIE X 302      52.039 104.781  50.568  0.00  0.00            
ATOM   4664  C   HIE X 302      49.967 108.789  48.417  0.00  0.00            
ATOM   4665  O   HIE X 302      50.054 109.170  47.243  0.00  0.00            
ATOM   4666  N   PRO X 303      50.129 109.644  49.451  0.00  0.00            
ATOM   4667  CD  PRO X 303      50.009 109.308  50.866  0.00  0.00            
ATOM   4668  HD2 PRO X 303      50.579 108.418  51.133  0.00  0.00            
ATOM   4669  HD3 PRO X 303      48.958 109.163  51.119  0.00  0.00            
ATOM   4670  CG  PRO X 303      50.554 110.514  51.619  0.00  0.00            
ATOM   4671  HG2 PRO X 303      51.642 110.453  51.660  0.00  0.00            
ATOM   4672  HG3 PRO X 303      50.134 110.594  52.620  0.00  0.00            
ATOM   4673  CB  PRO X 303      50.127 111.669  50.719  0.00  0.00            
ATOM   4674  HB2 PRO X 303      50.728 112.562  50.898  0.00  0.00            
ATOM   4675  HB3 PRO X 303      49.071 111.887  50.887  0.00  0.00            
ATOM   4676  CA  PRO X 303      50.317 111.097  49.307  0.00  0.00            
ATOM   4677  HA  PRO X 303      49.527 111.489  48.667  0.00  0.00            
ATOM   4678  C   PRO X 303      51.660 111.556  48.703  0.00  0.00            
ATOM   4679  O   PRO X 303      51.799 112.744  48.391  0.00  0.00            
ATOM   4680  N   ASN X 304      52.646 110.675  48.510  0.00  0.00            
ATOM   4681  H   ASN X 304      52.505 109.719  48.815  0.00  0.00            
ATOM   4682  CA  ASN X 304      53.853 110.977  47.725  0.00  0.00            
ATOM   4683  HA  ASN X 304      54.171 111.996  47.954  0.00  0.00            
ATOM   4684  CB  ASN X 304      55.000 110.031  48.140  0.00  0.00            
ATOM   4685  HB2 ASN X 304      54.659 108.999  48.073  0.00  0.00            
ATOM   4686  HB3 ASN X 304      55.837 110.142  47.451  0.00  0.00            
ATOM   4687  CG  ASN X 304      55.537 110.298  49.539  0.00  0.00            
ATOM   4688  OD1 ASN X 304      55.391 111.374  50.107  0.00  0.00            
ATOM   4689  ND2 ASN X 304      56.199 109.339  50.139  0.00  0.00            
ATOM   4690 HD21 ASN X 304      56.496 109.481  51.101  0.00  0.00            
ATOM   4691 HD22 ASN X 304      56.303 108.436  49.691  0.00  0.00            
ATOM   4692  C   ASN X 304      53.579 110.949  46.203  0.00  0.00            
ATOM   4693  O   ASN X 304      52.546 110.452  45.735  0.00  0.00            
ATOM   4694  N   ASN X 305      54.511 111.487  45.412  0.00  0.00            
ATOM   4695  H   ASN X 305      55.345 111.870  45.843  0.00  0.00            
ATOM   4696  CA  ASN X 305      54.411 111.537  43.951  0.00  0.00            
ATOM   4697  HA  ASN X 305      53.464 112.031  43.719  0.00  0.00            
ATOM   4698  CB  ASN X 305      55.562 112.399  43.392  0.00  0.00            
ATOM   4699  HB2 ASN X 305      55.773 113.217  44.081  0.00  0.00            
ATOM   4700  HB3 ASN X 305      56.466 111.797  43.296  0.00  0.00            
ATOM   4701  CG  ASN X 305      55.241 113.038  42.051  0.00  0.00            
ATOM   4702  OD1 ASN X 305      54.109 113.007  41.573  0.00  0.00            
ATOM   4703  ND2 ASN X 305      56.210 113.657  41.423  0.00  0.00            
ATOM   4704 HD21 ASN X 305      56.003 114.065  40.523  0.00  0.00            
ATOM   4705 HD22 ASN X 305      57.143 113.712  41.821  0.00  0.00            
ATOM   4706  C   ASN X 305      54.358 110.117  43.343  0.00  0.00            
ATOM   4707  O   ASN X 305      54.903 109.163  43.914  0.00  0.00            
ATOM   4708  N   ILE X 306      53.648 109.940  42.226  0.00  0.00            
ATOM   4709  H   ILE X 306      53.283 110.755  41.750  0.00  0.00            
ATOM   4710  CA  ILE X 306      53.218 108.607  41.763  0.00  0.00            
ATOM   4711  HA  ILE X 306      52.782 108.111  42.630  0.00  0.00            
ATOM   4712  CB  ILE X 306      52.091 108.689  40.706  0.00  0.00            
ATOM   4713  HB  ILE X 306      51.685 107.682  40.593  0.00  0.00            
ATOM   4714  CG2 ILE X 306      50.942 109.570  41.231  0.00  0.00            
ATOM   4715 HG21 ILE X 306      51.234 110.619  41.256  0.00  0.00            
ATOM   4716 HG22 ILE X 306      50.070 109.470  40.586  0.00  0.00            
ATOM   4717 HG23 ILE X 306      50.656 109.254  42.235  0.00  0.00            
ATOM   4718  CG1 ILE X 306      52.614 109.114  39.316  0.00  0.00            
ATOM   4719 HG12 ILE X 306      53.191 110.031  39.408  0.00  0.00            
ATOM   4720 HG13 ILE X 306      53.275 108.336  38.933  0.00  0.00            
ATOM   4721  CD1 ILE X 306      51.513 109.334  38.272  0.00  0.00            
ATOM   4722 HD11 ILE X 306      50.822 108.495  38.285  0.00  0.00            
ATOM   4723 HD12 ILE X 306      50.964 110.249  38.489  0.00  0.00            
ATOM   4724 HD13 ILE X 306      51.962 109.420  37.282  0.00  0.00            
ATOM   4725  C   ILE X 306      54.384 107.718  41.304  0.00  0.00            
ATOM   4726  O   ILE X 306      55.388 108.203  40.770  0.00  0.00            
ATOM   4727  N   LYS X 307      54.229 106.403  41.488  0.00  0.00            
ATOM   4728  H   LYS X 307      53.358 106.089  41.911  0.00  0.00            
ATOM   4729  CA  LYS X 307      55.195 105.364  41.093  0.00  0.00            
ATOM   4730  HA  LYS X 307      56.031 105.814  40.556  0.00  0.00            
ATOM   4731  CB  LYS X 307      55.751 104.641  42.337  0.00  0.00            
ATOM   4732  HB2 LYS X 307      54.932 104.091  42.801  0.00  0.00            
ATOM   4733  HB3 LYS X 307      56.493 103.907  42.017  0.00  0.00            
ATOM   4734  CG  LYS X 307      56.381 105.549  43.411  0.00  0.00            
ATOM   4735  HG2 LYS X 307      55.673 106.324  43.700  0.00  0.00            
ATOM   4736  HG3 LYS X 307      56.579 104.941  44.295  0.00  0.00            
ATOM   4737  CD  LYS X 307      57.702 106.195  42.968  0.00  0.00            
ATOM   4738  HD2 LYS X 307      58.416 105.401  42.748  0.00  0.00            
ATOM   4739  HD3 LYS X 307      57.547 106.786  42.064  0.00  0.00            
ATOM   4740  CE  LYS X 307      58.288 107.085  44.073  0.00  0.00            
ATOM   4741  HE2 LYS X 307      58.166 106.581  45.037  0.00  0.00            
ATOM   4742  HE3 LYS X 307      59.360 107.216  43.898  0.00  0.00            
ATOM   4743  NZ  LYS X 307      57.636 108.413  44.114  0.00  0.00            
ATOM   4744  HZ1 LYS X 307      57.915 108.952  44.932  0.00  0.00            
ATOM   4745  HZ2 LYS X 307      57.892 108.977  43.307  0.00  0.00            
ATOM   4746  HZ3 LYS X 307      56.626 108.346  44.163  0.00  0.00            
ATOM   4747  C   LYS X 307      54.530 104.367  40.140  0.00  0.00            
ATOM   4748  O   LYS X 307      53.366 104.012  40.338  0.00  0.00            
ATOM   4749  N   ARG X 308      55.257 103.922  39.115  0.00  0.00            
ATOM   4750  H   ARG X 308      56.196 104.311  39.016  0.00  0.00            
ATOM   4751  CA  ARG X 308      54.803 102.959  38.090  0.00  0.00            
ATOM   4752  HA  ARG X 308      53.823 102.562  38.362  0.00  0.00            
ATOM   4753  CB  ARG X 308      54.683 103.667  36.727  0.00  0.00            
ATOM   4754  HB2 ARG X 308      55.690 103.881  36.364  0.00  0.00            
ATOM   4755  HB3 ARG X 308      54.228 102.972  36.019  0.00  0.00            
ATOM   4756  CG  ARG X 308      53.888 104.986  36.679  0.00  0.00            
ATOM   4757  HG2 ARG X 308      54.395 105.750  37.270  0.00  0.00            
ATOM   4758  HG3 ARG X 308      53.915 105.312  35.643  0.00  0.00            
ATOM   4759  CD  ARG X 308      52.421 104.893  37.133  0.00  0.00            
ATOM   4760  HD2 ARG X 308      52.032 103.908  36.884  0.00  0.00            
ATOM   4761  HD3 ARG X 308      52.376 105.018  38.214  0.00  0.00            
ATOM   4762  NE  ARG X 308      51.582 105.911  36.469  0.00  0.00            
ATOM   4763  HE  ARG X 308      51.935 106.286  35.590  0.00  0.00            
ATOM   4764  CZ  ARG X 308      50.354 106.281  36.794  0.00  0.00            
ATOM   4765  NH1 ARG X 308      49.738 105.878  37.874  0.00  0.00            
ATOM   4766 HH11 ARG X 308      50.208 105.270  38.531  0.00  0.00            
ATOM   4767 HH12 ARG X 308      48.836 106.270  38.124  0.00  0.00            
ATOM   4768  NH2 ARG X 308      49.711 107.112  36.031  0.00  0.00            
ATOM   4769 HH21 ARG X 308      50.186 107.587  35.265  0.00  0.00            
ATOM   4770 HH22 ARG X 308      48.735 107.307  36.217  0.00  0.00            
ATOM   4771  C   ARG X 308      55.733 101.744  37.962  0.00  0.00            
ATOM   4772  O   ARG X 308      55.346 100.740  37.371  0.00  0.00            
ATOM   4773  N   THR X 309      56.951 101.826  38.498  0.00  0.00            
ATOM   4774  H   THR X 309      57.208 102.692  38.960  0.00  0.00            
ATOM   4775  CA  THR X 309      57.944 100.741  38.504  0.00  0.00            
ATOM   4776  HA  THR X 309      57.767 100.114  37.634  0.00  0.00            
ATOM   4777  CB  THR X 309      59.378 101.278  38.385  0.00  0.00            
ATOM   4778  HB  THR X 309      60.055 100.424  38.360  0.00  0.00            
ATOM   4779  CG2 THR X 309      59.606 102.091  37.113  0.00  0.00            
ATOM   4780 HG21 THR X 309      59.006 103.000  37.122  0.00  0.00            
ATOM   4781 HG22 THR X 309      60.660 102.354  37.043  0.00  0.00            
ATOM   4782 HG23 THR X 309      59.327 101.494  36.246  0.00  0.00            
ATOM   4783  OG1 THR X 309      59.722 102.080  39.492  0.00  0.00            
ATOM   4784  HG1 THR X 309      59.146 102.876  39.478  0.00  0.00            
ATOM   4785  C   THR X 309      57.835  99.863  39.754  0.00  0.00            
ATOM   4786  O   THR X 309      57.532 100.348  40.848  0.00  0.00            
ATOM   4787  N   PHE X 310      58.137  98.568  39.624  0.00  0.00            
ATOM   4788  H   PHE X 310      58.285  98.195  38.690  0.00  0.00            
ATOM   4789  CA  PHE X 310      58.132  97.638  40.760  0.00  0.00            
ATOM   4790  HA  PHE X 310      57.148  97.689  41.228  0.00  0.00            
ATOM   4791  CB  PHE X 310      58.341  96.201  40.257  0.00  0.00            
ATOM   4792  HB2 PHE X 310      57.668  96.021  39.418  0.00  0.00            
ATOM   4793  HB3 PHE X 310      59.362  96.097  39.882  0.00  0.00            
ATOM   4794  CG  PHE X 310      58.069  95.131  41.304  0.00  0.00            
ATOM   4795  CD1 PHE X 310      56.750  94.904  41.745  0.00  0.00            
ATOM   4796  HD1 PHE X 310      55.936  95.489  41.343  0.00  0.00            
ATOM   4797  CE1 PHE X 310      56.482  93.912  42.705  0.00  0.00            
ATOM   4798  HE1 PHE X 310      55.470  93.747  43.043  0.00  0.00            
ATOM   4799  CZ  PHE X 310      57.527  93.125  43.217  0.00  0.00            
ATOM   4800  HZ  PHE X 310      57.317  92.356  43.948  0.00  0.00            
ATOM   4801  CE2 PHE X 310      58.843  93.343  42.776  0.00  0.00            
ATOM   4802  HE2 PHE X 310      59.644  92.727  43.159  0.00  0.00            
ATOM   4803  CD2 PHE X 310      59.117  94.348  41.828  0.00  0.00            
ATOM   4804  HD2 PHE X 310      60.132  94.502  41.489  0.00  0.00            
ATOM   4805  C   PHE X 310      59.160  98.029  41.839  0.00  0.00            
ATOM   4806  O   PHE X 310      58.858  97.947  43.030  0.00  0.00            
ATOM   4807  N   GLY X 311      60.334  98.546  41.455  0.00  0.00            
ATOM   4808  H   GLY X 311      60.545  98.596  40.463  0.00  0.00            
ATOM   4809  CA  GLY X 311      61.317  99.120  42.381  0.00  0.00            
ATOM   4810  HA2 GLY X 311      61.591  98.381  43.134  0.00  0.00            
ATOM   4811  HA3 GLY X 311      62.211  99.389  41.819  0.00  0.00            
ATOM   4812  C   GLY X 311      60.807 100.381  43.088  0.00  0.00            
ATOM   4813  O   GLY X 311      60.932 100.494  44.308  0.00  0.00            
ATOM   4814  N   GLY X 312      60.155 101.289  42.350  0.00  0.00            
ATOM   4815  H   GLY X 312      60.091 101.149  41.347  0.00  0.00            
ATOM   4816  CA  GLY X 312      59.540 102.507  42.888  0.00  0.00            
ATOM   4817  HA2 GLY X 312      60.308 103.147  43.317  0.00  0.00            
ATOM   4818  HA3 GLY X 312      59.063 103.042  42.066  0.00  0.00            
ATOM   4819  C   GLY X 312      58.476 102.238  43.956  0.00  0.00            
ATOM   4820  O   GLY X 312      58.415 102.962  44.951  0.00  0.00            
ATOM   4821  N   VAL X 313      57.680 101.176  43.785  0.00  0.00            
ATOM   4822  H   VAL X 313      57.757 100.674  42.905  0.00  0.00            
ATOM   4823  CA  VAL X 313      56.734 100.677  44.799  0.00  0.00            
ATOM   4824  HA  VAL X 313      56.191 101.523  45.220  0.00  0.00            
ATOM   4825  CB  VAL X 313      55.700  99.720  44.158  0.00  0.00            
ATOM   4826  HB  VAL X 313      56.229  98.911  43.655  0.00  0.00            
ATOM   4827  CG1 VAL X 313      54.753  99.101  45.195  0.00  0.00            
ATOM   4828 HG11 VAL X 313      53.977  98.522  44.695  0.00  0.00            
ATOM   4829 HG12 VAL X 313      55.299  98.427  45.854  0.00  0.00            
ATOM   4830 HG13 VAL X 313      54.279  99.886  45.786  0.00  0.00            
ATOM   4831  CG2 VAL X 313      54.828 100.439  43.119  0.00  0.00            
ATOM   4832 HG21 VAL X 313      54.160  99.723  42.640  0.00  0.00            
ATOM   4833 HG22 VAL X 313      54.234 101.211  43.601  0.00  0.00            
ATOM   4834 HG23 VAL X 313      55.448 100.893  42.347  0.00  0.00            
ATOM   4835  C   VAL X 313      57.464  99.997  45.966  0.00  0.00            
ATOM   4836  O   VAL X 313      57.324 100.412  47.118  0.00  0.00            
ATOM   4837  N   THR X 314      58.245  98.950  45.686  0.00  0.00            
ATOM   4838  H   THR X 314      58.375  98.692  44.714  0.00  0.00            
ATOM   4839  CA  THR X 314      58.787  98.047  46.719  0.00  0.00            
ATOM   4840  HA  THR X 314      57.971  97.761  47.375  0.00  0.00            
ATOM   4841  CB  THR X 314      59.366  96.756  46.120  0.00  0.00            
ATOM   4842  HB  THR X 314      59.858  96.202  46.917  0.00  0.00            
ATOM   4843  CG2 THR X 314      58.307  95.843  45.507  0.00  0.00            
ATOM   4844 HG21 THR X 314      57.756  96.353  44.719  0.00  0.00            
ATOM   4845 HG22 THR X 314      58.793  94.960  45.095  0.00  0.00            
ATOM   4846 HG23 THR X 314      57.608  95.524  46.277  0.00  0.00            
ATOM   4847  OG1 THR X 314      60.322  97.040  45.129  0.00  0.00            
ATOM   4848  HG1 THR X 314      59.831  97.285  44.326  0.00  0.00            
ATOM   4849  C   THR X 314      59.840  98.688  47.619  0.00  0.00            
ATOM   4850  O   THR X 314      59.823  98.457  48.828  0.00  0.00            
ATOM   4851  N   MET X 315      60.731  99.530  47.088  0.00  0.00            
ATOM   4852  H   MET X 315      60.720  99.686  46.083  0.00  0.00            
ATOM   4853  CA  MET X 315      61.797 100.142  47.890  0.00  0.00            
ATOM   4854  HA  MET X 315      62.255  99.357  48.490  0.00  0.00            
ATOM   4855  CB  MET X 315      62.877 100.694  46.957  0.00  0.00            
ATOM   4856  HB2 MET X 315      63.226  99.880  46.320  0.00  0.00            
ATOM   4857  HB3 MET X 315      62.454 101.473  46.325  0.00  0.00            
ATOM   4858  CG  MET X 315      64.065 101.273  47.727  0.00  0.00            
ATOM   4859  HG2 MET X 315      63.787 102.258  48.103  0.00  0.00            
ATOM   4860  HG3 MET X 315      64.290 100.636  48.583  0.00  0.00            
ATOM   4861  SD  MET X 315      65.566 101.431  46.726  0.00  0.00            
ATOM   4862  CE  MET X 315      66.160  99.718  46.783  0.00  0.00            
ATOM   4863  HE1 MET X 315      67.115  99.643  46.265  0.00  0.00            
ATOM   4864  HE2 MET X 315      66.302  99.410  47.820  0.00  0.00            
ATOM   4865  HE3 MET X 315      65.441  99.050  46.309  0.00  0.00            
ATOM   4866  C   MET X 315      61.268 101.192  48.877  0.00  0.00            
ATOM   4867  O   MET X 315      61.668 101.193  50.040  0.00  0.00            
ATOM   4868  N   ASN X 316      60.301 102.018  48.463  0.00  0.00            
ATOM   4869  H   ASN X 316      59.985 101.948  47.507  0.00  0.00            
ATOM   4870  CA  ASN X 316      59.585 102.909  49.383  0.00  0.00            
ATOM   4871  HA  ASN X 316      60.319 103.474  49.963  0.00  0.00            
ATOM   4872  CB  ASN X 316      58.756 103.915  48.562  0.00  0.00            
ATOM   4873  HB2 ASN X 316      58.143 103.388  47.830  0.00  0.00            
ATOM   4874  HB3 ASN X 316      58.091 104.455  49.234  0.00  0.00            
ATOM   4875  CG  ASN X 316      59.633 104.950  47.868  0.00  0.00            
ATOM   4876  OD1 ASN X 316      60.284 105.766  48.503  0.00  0.00            
ATOM   4877  ND2 ASN X 316      59.703 104.955  46.557  0.00  0.00            
ATOM   4878 HD21 ASN X 316      60.291 105.657  46.126  0.00  0.00            
ATOM   4879 HD22 ASN X 316      59.178 104.275  46.015  0.00  0.00            
ATOM   4880  C   ASN X 316      58.750 102.111  50.414  0.00  0.00            
ATOM   4881  O   ASN X 316      58.681 102.498  51.580  0.00  0.00            
ATOM   4882  N   GLY X 317      58.219 100.938  50.039  0.00  0.00            
ATOM   4883  H   GLY X 317      58.250 100.684  49.059  0.00  0.00            
ATOM   4884  CA  GLY X 317      57.639  99.970  50.980  0.00  0.00            
ATOM   4885  HA2 GLY X 317      56.787 100.421  51.489  0.00  0.00            
ATOM   4886  HA3 GLY X 317      57.293  99.107  50.414  0.00  0.00            
ATOM   4887  C   GLY X 317      58.629  99.461  52.039  0.00  0.00            
ATOM   4888  O   GLY X 317      58.296  99.412  53.225  0.00  0.00            
ATOM   4889  N   MET X 318      59.872  99.150  51.650  0.00  0.00            
ATOM   4890  H   MET X 318      60.078  99.156  50.655  0.00  0.00            
ATOM   4891  CA  MET X 318      60.941  98.799  52.597  0.00  0.00            
ATOM   4892  HA  MET X 318      60.575  97.998  53.238  0.00  0.00            
ATOM   4893  CB  MET X 318      62.195  98.285  51.869  0.00  0.00            
ATOM   4894  HB2 MET X 318      62.501  98.988  51.096  0.00  0.00            
ATOM   4895  HB3 MET X 318      63.001  98.203  52.597  0.00  0.00            
ATOM   4896  CG  MET X 318      61.985  96.899  51.253  0.00  0.00            
ATOM   4897  HG2 MET X 318      61.569  96.245  52.021  0.00  0.00            
ATOM   4898  HG3 MET X 318      61.258  96.969  50.444  0.00  0.00            
ATOM   4899  SD  MET X 318      63.496  96.104  50.628  0.00  0.00            
ATOM   4900  CE  MET X 318      63.742  97.011  49.077  0.00  0.00            
ATOM   4901  HE1 MET X 318      64.591  96.587  48.541  0.00  0.00            
ATOM   4902  HE2 MET X 318      62.850  96.926  48.455  0.00  0.00            
ATOM   4903  HE3 MET X 318      63.945  98.059  49.290  0.00  0.00            
ATOM   4904  C   MET X 318      61.309  99.963  53.528  0.00  0.00            
ATOM   4905  O   MET X 318      61.529  99.734  54.717  0.00  0.00            
ATOM   4906  N   PHE X 319      61.323 101.209  53.038  0.00  0.00            
ATOM   4907  H   PHE X 319      61.180 101.348  52.042  0.00  0.00            
ATOM   4908  CA  PHE X 319      61.539 102.386  53.893  0.00  0.00            
ATOM   4909  HA  PHE X 319      62.467 102.251  54.447  0.00  0.00            
ATOM   4910  CB  PHE X 319      61.662 103.671  53.055  0.00  0.00            
ATOM   4911  HB2 PHE X 319      60.715 103.837  52.542  0.00  0.00            
ATOM   4912  HB3 PHE X 319      61.789 104.499  53.754  0.00  0.00            
ATOM   4913  CG  PHE X 319      62.774 103.796  52.019  0.00  0.00            
ATOM   4914  CD1 PHE X 319      62.805 104.965  51.236  0.00  0.00            
ATOM   4915  HD1 PHE X 319      62.051 105.723  51.372  0.00  0.00            
ATOM   4916  CE1 PHE X 319      63.803 105.157  50.270  0.00  0.00            
ATOM   4917  HE1 PHE X 319      63.819 106.067  49.689  0.00  0.00            
ATOM   4918  CZ  PHE X 319      64.769 104.165  50.052  0.00  0.00            
ATOM   4919  HZ  PHE X 319      65.508 104.314  49.279  0.00  0.00            
ATOM   4920  CE2 PHE X 319      64.755 102.990  50.828  0.00  0.00            
ATOM   4921  HE2 PHE X 319      65.486 102.212  50.654  0.00  0.00            
ATOM   4922  CD2 PHE X 319      63.769 102.813  51.818  0.00  0.00            
ATOM   4923  HD2 PHE X 319      63.774 101.907  52.401  0.00  0.00            
ATOM   4924  C   PHE X 319      60.409 102.536  54.929  0.00  0.00            
ATOM   4925  O   PHE X 319      60.677 102.726  56.115  0.00  0.00            
ATOM   4926  N   ALA X 320      59.149 102.367  54.514  0.00  0.00            
ATOM   4927  H   ALA X 320      58.984 102.254  53.518  0.00  0.00            
ATOM   4928  CA  ALA X 320      57.982 102.427  55.398  0.00  0.00            
ATOM   4929  HA  ALA X 320      57.978 103.397  55.898  0.00  0.00            
ATOM   4930  CB  ALA X 320      56.733 102.327  54.522  0.00  0.00            
ATOM   4931  HB1 ALA X 320      56.690 101.355  54.030  0.00  0.00            
ATOM   4932  HB2 ALA X 320      55.846 102.452  55.138  0.00  0.00            
ATOM   4933  HB3 ALA X 320      56.760 103.108  53.765  0.00  0.00            
ATOM   4934  C   ALA X 320      57.979 101.338  56.489  0.00  0.00            
ATOM   4935  O   ALA X 320      57.617 101.618  57.637  0.00  0.00            
ATOM   4936  N   MET X 321      58.416 100.118  56.150  0.00  0.00            
ATOM   4937  H   MET X 321      58.627  99.951  55.170  0.00  0.00            
ATOM   4938  CA  MET X 321      58.668  99.032  57.107  0.00  0.00            
ATOM   4939  HA  MET X 321      57.757  98.839  57.675  0.00  0.00            
ATOM   4940  CB  MET X 321      59.025  97.748  56.331  0.00  0.00            
ATOM   4941  HB2 MET X 321      58.117  97.355  55.875  0.00  0.00            
ATOM   4942  HB3 MET X 321      59.727  97.989  55.535  0.00  0.00            
ATOM   4943  CG  MET X 321      59.655  96.655  57.207  0.00  0.00            
ATOM   4944  HG2 MET X 321      60.645  96.982  57.525  0.00  0.00            
ATOM   4945  HG3 MET X 321      59.044  96.532  58.098  0.00  0.00            
ATOM   4946  SD  MET X 321      59.826  95.028  56.422  0.00  0.00            
ATOM   4947  CE  MET X 321      61.091  95.387  55.175  0.00  0.00            
ATOM   4948  HE1 MET X 321      61.996  95.751  55.661  0.00  0.00            
ATOM   4949  HE2 MET X 321      61.322  94.479  54.620  0.00  0.00            
ATOM   4950  HE3 MET X 321      60.720  96.137  54.479  0.00  0.00            
ATOM   4951  C   MET X 321      59.760  99.416  58.118  0.00  0.00            
ATOM   4952  O   MET X 321      59.550  99.296  59.327  0.00  0.00            
ATOM   4953  N   VAL X 322      60.908  99.916  57.645  0.00  0.00            
ATOM   4954  H   VAL X 322      61.023 100.002  56.639  0.00  0.00            
ATOM   4955  CA  VAL X 322      62.032 100.312  58.512  0.00  0.00            
ATOM   4956  HA  VAL X 322      62.258  99.469  59.160  0.00  0.00            
ATOM   4957  CB  VAL X 322      63.299 100.587  57.680  0.00  0.00            
ATOM   4958  HB  VAL X 322      63.032 101.195  56.818  0.00  0.00            
ATOM   4959  CG1 VAL X 322      64.418 101.294  58.460  0.00  0.00            
ATOM   4960 HG11 VAL X 322      65.313 101.373  57.842  0.00  0.00            
ATOM   4961 HG12 VAL X 322      64.106 102.305  58.724  0.00  0.00            
ATOM   4962 HG13 VAL X 322      64.654 100.740  59.369  0.00  0.00            
ATOM   4963  CG2 VAL X 322      63.875  99.255  57.185  0.00  0.00            
ATOM   4964 HG21 VAL X 322      63.140  98.734  56.571  0.00  0.00            
ATOM   4965 HG22 VAL X 322      64.761  99.438  56.582  0.00  0.00            
ATOM   4966 HG23 VAL X 322      64.135  98.629  58.038  0.00  0.00            
ATOM   4967  C   VAL X 322      61.669 101.476  59.439  0.00  0.00            
ATOM   4968  O   VAL X 322      62.051 101.454  60.607  0.00  0.00            
ATOM   4969  N   GLU X 323      60.858 102.440  58.996  0.00  0.00            
ATOM   4970  H   GLU X 323      60.637 102.466  58.004  0.00  0.00            
ATOM   4971  CA  GLU X 323      60.380 103.538  59.851  0.00  0.00            
ATOM   4972  HA  GLU X 323      61.256 104.024  60.283  0.00  0.00            
ATOM   4973  CB  GLU X 323      59.662 104.587  58.980  0.00  0.00            
ATOM   4974  HB2 GLU X 323      60.355 104.914  58.204  0.00  0.00            
ATOM   4975  HB3 GLU X 323      58.793 104.141  58.496  0.00  0.00            
ATOM   4976  CG  GLU X 323      59.215 105.811  59.795  0.00  0.00            
ATOM   4977  HG2 GLU X 323      58.241 105.605  60.245  0.00  0.00            
ATOM   4978  HG3 GLU X 323      59.931 105.975  60.602  0.00  0.00            
ATOM   4979  CD  GLU X 323      59.162 107.096  58.963  0.00  0.00            
ATOM   4980  OE1 GLU X 323      60.231 107.680  58.669  0.00  0.00            
ATOM   4981  OE2 GLU X 323      58.049 107.573  58.632  0.00  0.00            
ATOM   4982  C   GLU X 323      59.512 103.053  61.039  0.00  0.00            
ATOM   4983  O   GLU X 323      59.528 103.679  62.105  0.00  0.00            
ATOM   4984  N   LYS X 324      58.818 101.910  60.907  0.00  0.00            
ATOM   4985  H   LYS X 324      58.853 101.450  60.003  0.00  0.00            
ATOM   4986  CA  LYS X 324      58.083 101.235  62.002  0.00  0.00            
ATOM   4987  HA  LYS X 324      57.705 101.994  62.688  0.00  0.00            
ATOM   4988  CB  LYS X 324      56.866 100.511  61.406  0.00  0.00            
ATOM   4989  HB2 LYS X 324      56.314 101.236  60.807  0.00  0.00            
ATOM   4990  HB3 LYS X 324      57.190  99.693  60.760  0.00  0.00            
ATOM   4991  CG  LYS X 324      55.929  99.971  62.498  0.00  0.00            
ATOM   4992  HG2 LYS X 324      56.408  99.138  63.011  0.00  0.00            
ATOM   4993  HG3 LYS X 324      55.736 100.766  63.217  0.00  0.00            
ATOM   4994  CD  LYS X 324      54.594  99.505  61.907  0.00  0.00            
ATOM   4995  HD2 LYS X 324      54.180 100.310  61.297  0.00  0.00            
ATOM   4996  HD3 LYS X 324      54.760  98.620  61.294  0.00  0.00            
ATOM   4997  CE  LYS X 324      53.597  99.171  63.018  0.00  0.00            
ATOM   4998  HE2 LYS X 324      53.906  98.248  63.519  0.00  0.00            
ATOM   4999  HE3 LYS X 324      53.624  99.974  63.761  0.00  0.00            
ATOM   5000  NZ  LYS X 324      52.214  99.046  62.501  0.00  0.00            
ATOM   5001  HZ1 LYS X 324      51.564  98.923  63.278  0.00  0.00            
ATOM   5002  HZ2 LYS X 324      51.918  99.891  62.017  0.00  0.00            
ATOM   5003  HZ3 LYS X 324      52.080  98.245  61.886  0.00  0.00            
ATOM   5004  C   LYS X 324      58.966 100.296  62.839  0.00  0.00            
ATOM   5005  O   LYS X 324      58.819 100.216  64.060  0.00  0.00            
ATOM   5006  N   TYR X 325      59.941  99.637  62.213  0.00  0.00            
ATOM   5007  H   TYR X 325      59.978  99.695  61.201  0.00  0.00            
ATOM   5008  CA  TYR X 325      61.007  98.903  62.910  0.00  0.00            
ATOM   5009  HA  TYR X 325      60.554  98.166  63.575  0.00  0.00            
ATOM   5010  CB  TYR X 325      61.839  98.157  61.860  0.00  0.00            
ATOM   5011  HB2 TYR X 325      61.169  97.539  61.262  0.00  0.00            
ATOM   5012  HB3 TYR X 325      62.283  98.893  61.196  0.00  0.00            
ATOM   5013  CG  TYR X 325      62.952  97.268  62.386  0.00  0.00            
ATOM   5014  CD1 TYR X 325      64.299  97.622  62.169  0.00  0.00            
ATOM   5015  HD1 TYR X 325      64.544  98.555  61.680  0.00  0.00            
ATOM   5016  CE1 TYR X 325      65.327  96.743  62.560  0.00  0.00            
ATOM   5017  HE1 TYR X 325      66.360  96.983  62.373  0.00  0.00            
ATOM   5018  CZ  TYR X 325      65.017  95.525  63.193  0.00  0.00            
ATOM   5019  OH  TYR X 325      66.027  94.705  63.586  0.00  0.00            
ATOM   5020  HH  TYR X 325      65.710  94.017  64.203  0.00  0.00            
ATOM   5021  CE2 TYR X 325      63.671  95.175  63.424  0.00  0.00            
ATOM   5022  HE2 TYR X 325      63.434  94.226  63.884  0.00  0.00            
ATOM   5023  CD2 TYR X 325      62.641  96.045  63.014  0.00  0.00            
ATOM   5024  HD2 TYR X 325      61.610  95.757  63.155  0.00  0.00            
ATOM   5025  C   TYR X 325      61.885  99.830  63.774  0.00  0.00            
ATOM   5026  O   TYR X 325      62.434  99.391  64.782  0.00  0.00            
ATOM   5027  N   LYS X 326      61.960 101.129  63.444  0.00  0.00            
ATOM   5028  H   LYS X 326      61.558 101.383  62.547  0.00  0.00            
ATOM   5029  CA  LYS X 326      62.825 102.133  64.087  0.00  0.00            
ATOM   5030  HA  LYS X 326      63.848 101.789  63.950  0.00  0.00            
ATOM   5031  CB  LYS X 326      62.668 103.488  63.362  0.00  0.00            
ATOM   5032  HB2 LYS X 326      62.160 103.357  62.408  0.00  0.00            
ATOM   5033  HB3 LYS X 326      62.050 104.151  63.969  0.00  0.00            
ATOM   5034  CG  LYS X 326      64.016 104.173  63.087  0.00  0.00            
ATOM   5035  HG2 LYS X 326      63.838 105.223  62.863  0.00  0.00            
ATOM   5036  HG3 LYS X 326      64.632 104.124  63.983  0.00  0.00            
ATOM   5037  CD  LYS X 326      64.775 103.548  61.905  0.00  0.00            
ATOM   5038  HD2 LYS X 326      64.903 102.477  62.069  0.00  0.00            
ATOM   5039  HD3 LYS X 326      64.206 103.702  60.985  0.00  0.00            
ATOM   5040  CE  LYS X 326      66.151 104.210  61.781  0.00  0.00            
ATOM   5041  HE2 LYS X 326      66.026 105.285  61.619  0.00  0.00            
ATOM   5042  HE3 LYS X 326      66.681 104.068  62.728  0.00  0.00            
ATOM   5043  NZ  LYS X 326      66.949 103.617  60.685  0.00  0.00            
ATOM   5044  HZ1 LYS X 326      66.890 102.604  60.702  0.00  0.00            
ATOM   5045  HZ2 LYS X 326      66.647 103.926  59.762  0.00  0.00            
ATOM   5046  HZ3 LYS X 326      67.936 103.836  60.799  0.00  0.00            
ATOM   5047  C   LYS X 326      62.653 102.294  65.608  0.00  0.00            
ATOM   5048  O   LYS X 326      63.610 102.710  66.262  0.00  0.00            
ATOM   5049  N   LYS X 327      61.499 101.923  66.188  0.00  0.00            
ATOM   5050  H   LYS X 327      60.747 101.625  65.583  0.00  0.00            
ATOM   5051  CA  LYS X 327      61.299 101.876  67.656  0.00  0.00            
ATOM   5052  HA  LYS X 327      61.940 102.650  68.082  0.00  0.00            
ATOM   5053  CB  LYS X 327      59.864 102.288  68.050  0.00  0.00            
ATOM   5054  HB2 LYS X 327      59.847 102.435  69.131  0.00  0.00            
ATOM   5055  HB3 LYS X 327      59.641 103.256  67.596  0.00  0.00            
ATOM   5056  CG  LYS X 327      58.740 101.304  67.681  0.00  0.00            
ATOM   5057  HG2 LYS X 327      58.571 101.336  66.604  0.00  0.00            
ATOM   5058  HG3 LYS X 327      59.025 100.291  67.967  0.00  0.00            
ATOM   5059  CD  LYS X 327      57.447 101.686  68.426  0.00  0.00            
ATOM   5060  HD2 LYS X 327      57.614 101.570  69.499  0.00  0.00            
ATOM   5061  HD3 LYS X 327      57.199 102.729  68.220  0.00  0.00            
ATOM   5062  CE  LYS X 327      56.273 100.799  67.999  0.00  0.00
[truncated: 10,035,059 more chars]
